# Supplementary material for: Identification of RUVBL1 and RUVBL2 as Novel Cellular Interactors of the Ebola Virus Nucleoprotein
Source: Viruses. 2019 Apr 23;11(4):372. doi: 10.3390/v11040372 (PMC6521077; doi:10.3390/v11040372)
Supplement: Supplementary file 1 [file viruses-11-00372-s001.zip]

Archive with 1 entries (1 files):
- viruses-460063-supplementary.xlsx
