# Supplementary material for: Identification of RUVBL1 and RUVBL2 as Novel Cellular Interactors of the Ebola Virus Nucleoprotein
Source: Viruses. 2019 Apr 23;11(4):372. doi: 10.3390/v11040372 (PMC6521077; doi:10.3390/v11040372)
Supplement: Supplementary file 1 [file viruses-11-00372-s001.zip › viruses-460063-supplementary.xlsx]

## Sheet: Table S1. Vector hits
Accession	Description	Score	Coverage	# Proteins	# Unique Peptides	# Peptides	# PSMs	# AAs	MW [kDa]	calc. pI
P60709	Actin, cytoplasmic 1 OS=Homo sapiens GN=ACTB PE=1 SV=1 - [ACTB_HUMAN]	3446.08	61.87	2	9	20	1525	375	41.7097	5.47803
Q15149	Plectin OS=Homo sapiens GN=PLEC PE=1 SV=3 - [PLEC_HUMAN]	2571.84	38.64	1	137	140	650	4684	531.466	5.96045
P08670	Vimentin OS=Homo sapiens GN=VIM PE=1 SV=4 - [VIME_HUMAN]	2387.46	70.82	1	34	37	564	466	53.6191	5.12256
P68032	Actin, alpha cardiac muscle 1 OS=Homo sapiens GN=ACTC1 PE=1 SV=1 - [ACTC_HUMAN]	2187.15	46.68	1	4	16	909	377	41.9919	5.38916
Q13813	Spectrin alpha chain, brain OS=Homo sapiens GN=SPTAN1 PE=1 SV=3 - [SPTA2_HUMAN]	1925.98	52.87	1	98	98	485	2472	284.364	5.35107
O75369	Filamin-B OS=Homo sapiens GN=FLNB PE=1 SV=2 - [FLNB_HUMAN]	1892.83	40.78	1	57	63	506	2602	277.99	5.73193
P21333	Filamin-A OS=Homo sapiens GN=FLNA PE=1 SV=4 - [FLNA_HUMAN]	1542.52	33.74	1	53	57	382	2647	280.564	6.06201
P04264	Keratin, type II cytoskeletal 1 OS=Homo sapiens GN=KRT1 PE=1 SV=6 - [K2C1_HUMAN]	1519.32	48.91	1	23	27	412	644	65.999	8.11865
Q16643	Drebrin OS=Homo sapiens GN=DBN1 PE=1 SV=4 - [DREB_HUMAN]	1438.97	35.44	1	15	15	397	649	71.3854	4.44971
Q562R1	Beta-actin-like protein 2 OS=Homo sapiens GN=ACTBL2 PE=1 SV=2 - [ACTBL_HUMAN]	1435.09	40.96	1	6	11	402	376	41.976	5.59229
P35579	Myosin-9 OS=Homo sapiens GN=MYH9 PE=1 SV=4 - [MYH9_HUMAN]	1384.03	38.06	1	51	58	316	1960	226.392	5.60498
P13645	Keratin, type I cytoskeletal 10 OS=Homo sapiens GN=KRT10 PE=1 SV=6 - [K1C10_HUMAN]	1284.78	40.58	1	20	21	331	584	58.7917	5.21143
P35580	Myosin-10 OS=Homo sapiens GN=MYH10 PE=1 SV=3 - [MYH10_HUMAN]	1278.57	35.07	1	48	55	301	1976	228.858	5.5415
Q01082	Spectrin beta chain, brain 1 OS=Homo sapiens GN=SPTBN1 PE=1 SV=2 - [SPTB2_HUMAN]	1184.3	40.78	1	67	69	309	2364	274.439	5.56689
Q9UPN3	Microtubule-actin cross-linking factor 1, isoforms 1/2/3/5 OS=Homo sapiens GN=MACF1 PE=1 SV=3 - [MACF1_HUMAN]	957.961	21.34	1	72	75	285	5430	620.034	5.37646
P35527	Keratin, type I cytoskeletal 9 OS=Homo sapiens GN=KRT9 PE=1 SV=3 - [K1C9_HUMAN]	923.734	50.72	1	20	20	246	623	62.0268	5.23682
Q9BQE3	Tubulin alpha-1C chain OS=Homo sapiens GN=TUBA1C PE=1 SV=1 - [TBA1C_HUMAN]	828.717	41.2	2	13	13	205	449	49.8635	5.09717
P35908	Keratin, type II cytoskeletal 2 epidermal OS=Homo sapiens GN=KRT2 PE=1 SV=2 - [K22E_HUMAN]	793.977	55.56	1	16	22	209	639	65.3932	8.00146
Q4VCS5	Angiomotin OS=Homo sapiens GN=AMOT PE=1 SV=1 - [AMOT_HUMAN]	777.509	32.29	1	22	23	204	1084	118.013	7.63525
P08107	Heat shock 70 kDa protein 1A/1B OS=Homo sapiens GN=HSPA1A PE=1 SV=5 - [HSP71_HUMAN]	695.939	56.94	1	24	26	186	641	70.009	5.65576
P07437	Tubulin beta chain OS=Homo sapiens GN=TUBB PE=1 SV=2 - [TBB5_HUMAN]	663.831	47.97	1	16	16	166	444	49.639	4.89404
Q00610	Clathrin heavy chain 1 OS=Homo sapiens GN=CLTC PE=1 SV=5 - [CLH1_HUMAN]	607.176	37.55	1	40	40	177	1675	191.493	5.69385
P46940	Ras GTPase-activating-like protein IQGAP1 OS=Homo sapiens GN=IQGAP1 PE=1 SV=1 - [IQGA1_HUMAN]	579.573	34.7	1	38	40	149	1657	189.134	6.48096
P10809	60 kDa heat shock protein, mitochondrial OS=Homo sapiens GN=HSPD1 PE=1 SV=2 - [CH60_HUMAN]	505.457	43.98	1	18	18	119	573	61.0164	5.87158
Q9ULV4	Coronin-1C OS=Homo sapiens GN=CORO1C PE=1 SV=1 - [COR1C_HUMAN]	486.874	23.21	1	7	7	117	474	53.2151	7.07861
O00159	Myosin-Ic OS=Homo sapiens GN=MYO1C PE=1 SV=4 - [MYO1C_HUMAN]	466.295	23.14	1	17	18	116	1063	121.606	9.40771
Q92616	Translational activator GCN1 OS=Homo sapiens GN=GCN1L1 PE=1 SV=6 - [GCN1L_HUMAN]	457.809	13.25	1	22	22	117	2671	292.572	7.47412
P78527	DNA-dependent protein kinase catalytic subunit OS=Homo sapiens GN=PRKDC PE=1 SV=3 - [PRKDC_HUMAN]	450.506	11.7	1	32	32	117	4128	468.788	7.12256
Q14204	Cytoplasmic dynein 1 heavy chain 1 OS=Homo sapiens GN=DYNC1H1 PE=1 SV=5 - [DYHC1_HUMAN]	437.977	11.71	1	34	34	112	4646	532.072	6.40479
O43795	Myosin-Ib OS=Homo sapiens GN=MYO1B PE=1 SV=3 - [MYO1B_HUMAN]	432.694	27.29	1	19	20	124	1136	131.902	9.37842
O15020	Spectrin beta chain, brain 2 OS=Homo sapiens GN=SPTBN2 PE=1 SV=3 - [SPTN2_HUMAN]	373.245	21.17	1	29	31	110	2390	271.157	6.11279
P11142	Heat shock cognate 71 kDa protein OS=Homo sapiens GN=HSPA8 PE=1 SV=1 - [HSP7C_HUMAN]	367.222	54.33	1	21	24	95	646	70.8542	5.51611
P02768	Serum albumin OS=Homo sapiens GN=ALB PE=1 SV=2 - [ALBU_HUMAN]	366.691	2.46	1	2	2	97	609	69.3215	6.27783
P07900	Heat shock protein HSP 90-alpha OS=Homo sapiens GN=HSP90AA1 PE=1 SV=5 - [HS90A_HUMAN]	349.005	28.83	1	12	18	106	732	84.6067	5.021
O43707	Alpha-actinin-4 OS=Homo sapiens GN=ACTN4 PE=1 SV=2 - [ACTN4_HUMAN]	342.19	40.83	1	17	27	89	911	104.788	5.43994
P07477	Trypsin-1 OS=Homo sapiens GN=PRSS1 PE=1 SV=1 - [TRY1_HUMAN]	331.539	12.15	1	2	2	319	247	26.5411	6.50732
P22314	Ubiquitin-like modifier-activating enzyme 1 OS=Homo sapiens GN=UBA1 PE=1 SV=3 - [UBA1_HUMAN]	325.079	21.08	1	11	11	85	1058	117.774	5.75732
P04259	Keratin, type II cytoskeletal 6B OS=Homo sapiens GN=KRT6B PE=1 SV=5 - [K2C6B_HUMAN]	313.161	14.72	1	3	8	87	564	60.0303	8.00146
P14618	Pyruvate kinase isozymes M1/M2 OS=Homo sapiens GN=PKM2 PE=1 SV=4 - [KPYM_HUMAN]	306.499	30.7	1	10	10	72	531	57.9	7.84033
P49327	Fatty acid synthase OS=Homo sapiens GN=FASN PE=1 SV=3 - [FAS_HUMAN]	304.101	11.63	1	16	16	83	2511	273.254	6.44287
P08238	Heat shock protein HSP 90-beta OS=Homo sapiens GN=HSP90AB1 PE=1 SV=4 - [HS90B_HUMAN]	298.79	27.76	1	8	16	89	724	83.2121	5.03369
P17987	T-complex protein 1 subunit alpha OS=Homo sapiens GN=TCP1 PE=1 SV=1 - [TCPA_HUMAN]	287.64	35.79	1	11	11	84	556	60.3056	6.11279
P12814	Alpha-actinin-1 OS=Homo sapiens GN=ACTN1 PE=1 SV=2 - [ACTN1_HUMAN]	283.544	29.04	1	10	20	74	892	102.993	5.41455
P06576	ATP synthase subunit beta, mitochondrial OS=Homo sapiens GN=ATP5B PE=1 SV=3 - [ATPB_HUMAN]	267.645	58.03	1	18	18	76	529	56.5246	5.40186
P40227	T-complex protein 1 subunit zeta OS=Homo sapiens GN=CCT6A PE=1 SV=3 - [TCPZ_HUMAN]	259.289	23.16	1	8	8	63	531	57.9876	6.68311
P55060	Exportin-2 OS=Homo sapiens GN=CSE1L PE=1 SV=3 - [XPO2_HUMAN]	256.575	19.05	1	10	10	69	971	110.346	5.77002
P08754	Guanine nucleotide-binding protein G(k) subunit alpha OS=Homo sapiens GN=GNAI3 PE=1 SV=3 - [GNAI3_HUMAN]	252.03	16.1	1	2	4	62	354	40.5063	5.69385
P00338	L-lactate dehydrogenase A chain OS=Homo sapiens GN=LDHA PE=1 SV=2 - [LDHA_HUMAN]	241.619	34.04	1	10	10	57	332	36.6654	8.26514
Q9BQG0	Myb-binding protein 1A OS=Homo sapiens GN=MYBBP1A PE=1 SV=2 - [MBB1A_HUMAN]	240.199	19.8	1	15	15	63	1328	148.762	9.27588
P06733	Alpha-enolase OS=Homo sapiens GN=ENO1 PE=1 SV=2 - [ENOA_HUMAN]	233.928	42.86	1	13	13	69	434	47.1393	7.38623
P42704	Leucine-rich PPR motif-containing protein, mitochondrial OS=Homo sapiens GN=LRPPRC PE=1 SV=3 - [LPPRC_HUMAN]	232.938	21.23	1	19	19	58	1394	157.805	6.12549
O14974	Protein phosphatase 1 regulatory subunit 12A OS=Homo sapiens GN=PPP1R12A PE=1 SV=1 - [MYPT1_HUMAN]	231.314	16.89	1	15	15	55	1030	115.211	5.40186
P19338	Nucleolin OS=Homo sapiens GN=NCL PE=1 SV=3 - [NUCL_HUMAN]	229.327	19.15	1	11	11	70	710	76.5684	4.70361
O14654	Insulin receptor substrate 4 OS=Homo sapiens GN=IRS4 PE=1 SV=1 - [IRS4_HUMAN]	224.173	12.65	1	6	6	58	1257	133.685	8.44092
P13639	Elongation factor 2 OS=Homo sapiens GN=EEF2 PE=1 SV=4 - [EF2_HUMAN]	219.314	13.29	1	6	6	57	858	95.277	6.82959
P13647	Keratin, type II cytoskeletal 5 OS=Homo sapiens GN=KRT5 PE=1 SV=3 - [K2C5_HUMAN]	211.682	7.29	1	2	4	59	590	62.34	7.73779
P58107	Epiplakin OS=Homo sapiens GN=EPPK1 PE=1 SV=2 - [EPIPL_HUMAN]	207.526	20.33	1	10	14	73	5090	555.279	5.60498
Q9NQH7	Probable Xaa-Pro aminopeptidase 3 OS=Homo sapiens GN=XPNPEP3 PE=1 SV=1 - [XPP3_HUMAN]	206.965	22.88	1	6	6	53	507	56.9968	6.82959
P78371	T-complex protein 1 subunit beta OS=Homo sapiens GN=CCT2 PE=1 SV=4 - [TCPB_HUMAN]	206.031	31.21	1	12	12	47	535	57.4521	6.45557
Q9UHB6	LIM domain and actin-binding protein 1 OS=Homo sapiens GN=LIMA1 PE=1 SV=1 - [LIMA1_HUMAN]	202.746	27.14	1	15	15	58	759	85.1734	6.84424
Q96KK5	Histone H2A type 1-H OS=Homo sapiens GN=HIST1H2AH PE=1 SV=3 - [H2A1H_HUMAN]	195.76	37.5	8	2	2	42	128	13.8978	10.8872
P05023	Sodium/potassium-transporting ATPase subunit alpha-1 OS=Homo sapiens GN=ATP1A1 PE=1 SV=1 - [AT1A1_HUMAN]	192.229	17.2	1	11	11	50	1023	112.824	5.49072
Q03001	Dystonin OS=Homo sapiens GN=DST PE=1 SV=4 - [DYST_HUMAN]	190.757	3.83	1	13	17	57	7570	860.127	5.24951
Q14126	Desmoglein-2 OS=Homo sapiens GN=DSG2 PE=1 SV=2 - [DSG2_HUMAN]	188.279	22.27	1	15	15	57	1118	122.218	5.23682
P68104	Elongation factor 1-alpha 1 OS=Homo sapiens GN=EEF1A1 PE=1 SV=1 - [EF1A1_HUMAN]	185.036	27.71	2	9	9	55	462	50.1091	9.01221
P07197	Neurofilament medium polypeptide OS=Homo sapiens GN=NEFM PE=1 SV=3 - [NFM_HUMAN]	184.591	33.3	1	18	21	52	916	102.411	4.90674
P04844	Dolichyl-diphosphooligosaccharide--protein glycosyltransferase subunit 2 OS=Homo sapiens GN=RPN2 PE=1 SV=3 - [RPN2_HUMAN]	180.527	48.81	1	15	15	66	631	69.241	5.69385
P62140	Serine/threonine-protein phosphatase PP1-beta catalytic subunit OS=Homo sapiens GN=PPP1CB PE=1 SV=3 - [PP1B_HUMAN]	178.794	27.22	1	3	7	42	327	37.1626	6.18896
P11021	78 kDa glucose-regulated protein OS=Homo sapiens GN=HSPA5 PE=1 SV=2 - [GRP78_HUMAN]	176.171	35.02	1	15	17	45	654	72.2884	5.16064
P25705	ATP synthase subunit alpha, mitochondrial OS=Homo sapiens GN=ATP5A1 PE=1 SV=1 - [ATPA_HUMAN]	175.158	27.49	1	9	9	43	553	59.7136	9.12939
P38646	Stress-70 protein, mitochondrial OS=Homo sapiens GN=HSPA9 PE=1 SV=2 - [GRP75_HUMAN]	170.431	41.24	1	17	17	49	679	73.6348	6.16357
P05787	Keratin, type II cytoskeletal 8 OS=Homo sapiens GN=KRT8 PE=1 SV=7 - [K2C8_HUMAN]	170.196	14.91	1	2	4	44	483	53.6711	5.59229
Q9Y490	Talin-1 OS=Homo sapiens GN=TLN1 PE=1 SV=3 - [TLN1_HUMAN]	168.515	12.55	1	15	15	51	2541	269.599	6.07471
Q9UM54	Myosin-VI OS=Homo sapiens GN=MYO6 PE=1 SV=4 - [MYO6_HUMAN]	164.776	12.83	1	12	12	43	1294	149.596	8.52881
Q14315	Filamin-C OS=Homo sapiens GN=FLNC PE=1 SV=3 - [FLNC_HUMAN]	158.666	7.16	1	7	13	43	2725	290.841	5.97314
P09874	Poly [ADP-ribose] polymerase 1 OS=Homo sapiens GN=PARP1 PE=1 SV=4 - [PARP1_HUMAN]	157.073	12.33	1	8	8	38	1014	113.012	8.88037
P07814	Bifunctional aminoacyl-tRNA synthetase OS=Homo sapiens GN=EPRS PE=1 SV=5 - [SYEP_HUMAN]	154.396	11.84	1	12	12	36	1512	170.483	7.32764
P36873	Serine/threonine-protein phosphatase PP1-gamma catalytic subunit OS=Homo sapiens GN=PPP1CC PE=1 SV=1 - [PP1G_HUMAN]	153.104	24.46	2	2	6	35	323	36.9597	6.53662
Q86VP6	Cullin-associated NEDD8-dissociated protein 1 OS=Homo sapiens GN=CAND1 PE=1 SV=2 - [CAND1_HUMAN]	152.329	19.19	1	13	13	51	1230	136.289	5.78271
Q15758	Neutral amino acid transporter B(0) OS=Homo sapiens GN=SLC1A5 PE=1 SV=2 - [AAAT_HUMAN]	146.161	26.8	1	9	9	39	541	56.5623	5.47803
P50991	T-complex protein 1 subunit delta OS=Homo sapiens GN=CCT4 PE=1 SV=4 - [TCPD_HUMAN]	145.949	24.12	1	8	8	47	539	57.8878	7.82568
P14923	Junction plakoglobin OS=Homo sapiens GN=JUP PE=1 SV=3 - [PLAK_HUMAN]	137.84	6.71	1	3	3	48	745	81.6927	6.13818
Q08211	ATP-dependent RNA helicase A OS=Homo sapiens GN=DHX9 PE=1 SV=4 - [DHX9_HUMAN]	134.905	11.57	1	9	9	42	1270	140.869	6.84424
P48643	T-complex protein 1 subunit epsilon OS=Homo sapiens GN=CCT5 PE=1 SV=1 - [TCPE_HUMAN]	133.246	19.41	1	6	6	34	541	59.6328	5.65576
O75533	Splicing factor 3B subunit 1 OS=Homo sapiens GN=SF3B1 PE=1 SV=3 - [SF3B1_HUMAN]	132.815	14.42	1	10	10	35	1304	145.738	7.09326
Q99623	Prohibitin-2 OS=Homo sapiens GN=PHB2 PE=1 SV=2 - [PHB2_HUMAN]	129.133	37.46	1	9	9	32	299	33.2759	9.83252
Q27J81	Inverted formin-2 OS=Homo sapiens GN=INF2 PE=1 SV=2 - [INF2_HUMAN]	127.748	8.25	1	5	5	34	1249	135.54	5.37646
O75643	U5 small nuclear ribonucleoprotein 200 kDa helicase OS=Homo sapiens GN=SNRNP200 PE=1 SV=2 - [U520_HUMAN]	126.488	5.48	1	6	6	35	2136	244.353	6.06201
P07237	Protein disulfide-isomerase OS=Homo sapiens GN=P4HB PE=1 SV=3 - [PDIA1_HUMAN]	125.705	32.09	1	11	11	34	508	57.0807	4.86865
P63096	Guanine nucleotide-binding protein G(i) subunit alpha-1 OS=Homo sapiens GN=GNAI1 PE=1 SV=2 - [GNAI1_HUMAN]	121.752	15.54	1	2	4	33	354	40.3352	5.97314
P42356	Phosphatidylinositol 4-kinase alpha OS=Homo sapiens GN=PI4KA PE=1 SV=3 - [PI4KA_HUMAN]	120.755	3.52	1	4	4	33	2044	231.17	6.87354
Q99714	3-hydroxyacyl-CoA dehydrogenase type-2 OS=Homo sapiens GN=HSD17B10 PE=1 SV=3 - [HCD2_HUMAN]	120.586	43.68	1	5	5	29	261	26.9061	7.78174
Q8TEX9	Importin-4 OS=Homo sapiens GN=IPO4 PE=1 SV=2 - [IPO4_HUMAN]	120.252	10.08	1	6	6	29	1081	118.64	4.95752
P15924	Desmoplakin OS=Homo sapiens GN=DSP PE=1 SV=3 - [DESP_HUMAN]	119.898	4.01	1	6	6	34	2871	331.569	6.81494
Q14152	Eukaryotic translation initiation factor 3 subunit A OS=Homo sapiens GN=EIF3A PE=1 SV=1 - [EIF3A_HUMAN]	117.727	13.1	1	14	14	31	1382	166.468	6.78564
P53396	ATP-citrate synthase OS=Homo sapiens GN=ACLY PE=1 SV=3 - [ACLY_HUMAN]	117.489	13.99	1	9	9	31	1101	120.762	7.32764
P05388	60S acidic ribosomal protein P0 OS=Homo sapiens GN=RPLP0 PE=1 SV=1 - [RLA0_HUMAN]	115.035	35.96	1	8	8	28	317	34.2518	5.97314
Q13576	Ras GTPase-activating-like protein IQGAP2 OS=Homo sapiens GN=IQGAP2 PE=1 SV=4 - [IQGA2_HUMAN]	114.318	13.4	1	11	12	28	1575	180.465	5.64307
Q07157	Tight junction protein ZO-1 OS=Homo sapiens GN=TJP1 PE=1 SV=3 - [ZO1_HUMAN]	112.571	8.81	1	10	10	27	1748	195.34	6.69775
P61978	Heterogeneous nuclear ribonucleoprotein K OS=Homo sapiens GN=HNRNPK PE=1 SV=1 - [HNRPK_HUMAN]	112.264	22.25	1	7	7	26	463	50.9444	5.5415
P04406	Glyceraldehyde-3-phosphate dehydrogenase OS=Homo sapiens GN=GAPDH PE=1 SV=3 - [G3P_HUMAN]	112.096	29.55	1	6	6	28	335	36.0304	8.45557
O95831	Apoptosis-inducing factor 1, mitochondrial OS=Homo sapiens GN=AIFM1 PE=1 SV=1 - [AIFM1_HUMAN]	110.531	20.72	1	9	9	28	613	66.8589	8.95361
O14980	Exportin-1 OS=Homo sapiens GN=XPO1 PE=1 SV=1 - [XPO1_HUMAN]	108.778	11.95	1	8	8	28	1071	123.306	6.06201
Q9P0K7	Ankycorbin OS=Homo sapiens GN=RAI14 PE=1 SV=2 - [RAI14_HUMAN]	108.151	14.08	1	9	9	28	980	109.973	6.21436
P08779	Keratin, type I cytoskeletal 16 OS=Homo sapiens GN=KRT16 PE=1 SV=4 - [K1C16_HUMAN]	107.291	26.43	1	5	11	29	473	51.2362	5.04639
P07195	L-lactate dehydrogenase B chain OS=Homo sapiens GN=LDHB PE=1 SV=2 - [LDHB_HUMAN]	106.754	29.04	1	8	8	27	334	36.6151	6.04932
P61224	Ras-related protein Rap-1b OS=Homo sapiens GN=RAP1B PE=1 SV=1 - [RAP1B_HUMAN]	106.283	37.5	2	6	6	37	184	20.8116	5.78271
Q14160	Protein scribble homolog OS=Homo sapiens GN=SCRIB PE=1 SV=4 - [SCRIB_HUMAN]	101.845	11.23	1	8	8	28	1630	174.778	5.07178
Q02878	60S ribosomal protein L6 OS=Homo sapiens GN=RPL6 PE=1 SV=3 - [RL6_HUMAN]	100.678	15.63	1	3	3	28	288	32.7076	10.5796
Q14974	Importin subunit beta-1 OS=Homo sapiens GN=KPNB1 PE=1 SV=2 - [IMB1_HUMAN]	99.5488	14.73	1	8	8	27	876	97.108	4.77979
P52292	Importin subunit alpha-2 OS=Homo sapiens GN=KPNA2 PE=1 SV=1 - [IMA2_HUMAN]	99.2443	23.82	1	6	6	30	529	57.8259	5.40186
Q15084	Protein disulfide-isomerase A6 OS=Homo sapiens GN=PDIA6 PE=1 SV=1 - [PDIA6_HUMAN]	98.9983	21.36	1	7	7	24	440	48.0913	5.08447
Q00839	Heterogeneous nuclear ribonucleoprotein U OS=Homo sapiens GN=HNRNPU PE=1 SV=6 - [HNRPU_HUMAN]	98.3174	12.85	1	6	6	25	825	90.528	5.99854
P43686	26S protease regulatory subunit 6B OS=Homo sapiens GN=PSMC4 PE=1 SV=2 - [PRS6B_HUMAN]	96.3181	29.67	1	6	6	45	418	47.3365	5.21143
P55072	Transitional endoplasmic reticulum ATPase OS=Homo sapiens GN=VCP PE=1 SV=4 - [TERA_HUMAN]	94.2262	10.67	1	5	5	24	806	89.2657	5.26221
P35221	Catenin alpha-1 OS=Homo sapiens GN=CTNNA1 PE=1 SV=1 - [CTNA1_HUMAN]	93.3678	18.98	1	11	11	24	906	100.009	6.29053
Q69YQ0	Cytospin-A OS=Homo sapiens GN=SPECC1L PE=1 SV=2 - [CYTSA_HUMAN]	92.2509	16.65	1	13	13	24	1117	124.525	5.71924
Q5VYK3	Proteasome-associated protein ECM29 homolog OS=Homo sapiens GN=ECM29 PE=1 SV=2 - [ECM29_HUMAN]	91.7197	5.91	1	6	6	24	1845	204.16	7.12256
P08195	4F2 cell-surface antigen heavy chain OS=Homo sapiens GN=SLC3A2 PE=1 SV=3 - [4F2_HUMAN]	91.6861	16.19	1	7	7	25	630	67.9517	5.0083
Q05682	Caldesmon OS=Homo sapiens GN=CALD1 PE=1 SV=2 - [CALD1_HUMAN]	91.4402	21.56	1	11	11	22	793	93.1945	5.66846
P21796	Voltage-dependent anion-selective channel protein 1 OS=Homo sapiens GN=VDAC1 PE=1 SV=2 - [VDAC1_HUMAN]	90.7639	48.41	1	9	9	32	283	30.7536	8.54346
P02533	Keratin, type I cytoskeletal 14 OS=Homo sapiens GN=KRT14 PE=1 SV=4 - [K1C14_HUMAN]	89.1768	19.7	1	3	9	25	472	51.5294	5.16064
O00571	ATP-dependent RNA helicase DDX3X OS=Homo sapiens GN=DDX3X PE=1 SV=3 - [DDX3X_HUMAN]	89.1517	11.78	1	5	5	20	662	73.198	7.18115
P27824	Calnexin OS=Homo sapiens GN=CANX PE=1 SV=2 - [CALX_HUMAN]	88.9476	17.74	1	8	8	35	592	67.5259	4.60205
P12956	X-ray repair cross-complementing protein 6 OS=Homo sapiens GN=XRCC6 PE=1 SV=2 - [XRCC6_HUMAN]	88.8243	22.5	1	9	9	23	609	69.7991	6.63916
Q15393	Splicing factor 3B subunit 3 OS=Homo sapiens GN=SF3B3 PE=1 SV=4 - [SF3B3_HUMAN]	88.6615	12.9	1	10	10	22	1217	135.492	5.26221
P60842	Eukaryotic initiation factor 4A-I OS=Homo sapiens GN=EIF4A1 PE=1 SV=1 - [IF4A1_HUMAN]	87.8028	33.25	1	8	9	22	406	46.1246	5.47803
Q01518	Adenylyl cyclase-associated protein 1 OS=Homo sapiens GN=CAP1 PE=1 SV=5 - [CAP1_HUMAN]	87.5751	15.37	1	5	5	19	475	51.8687	8.06006
O94832	Myosin-Id OS=Homo sapiens GN=MYO1D PE=1 SV=2 - [MYO1D_HUMAN]	86.7868	5.57	1	4	4	24	1006	116.129	9.39307
O75955	Flotillin-1 OS=Homo sapiens GN=FLOT1 PE=1 SV=3 - [FLOT1_HUMAN]	86.7122	32.32	1	9	9	22	427	47.3256	7.48877
P46939	Utrophin OS=Homo sapiens GN=UTRN PE=1 SV=2 - [UTRO_HUMAN]	85.3984	4.46	1	9	9	24	3433	394.22	5.32568
P78347	General transcription factor II-I OS=Homo sapiens GN=GTF2I PE=1 SV=2 - [GTF2I_HUMAN]	83.4414	14.13	1	8	8	22	998	112.346	6.39209
P40939	Trifunctional enzyme subunit alpha, mitochondrial OS=Homo sapiens GN=HADHA PE=1 SV=2 - [ECHA_HUMAN]	82.9816	12.19	1	6	6	20	763	82.9469	9.0415
P46459	Vesicle-fusing ATPase OS=Homo sapiens GN=NSF PE=1 SV=3 - [NSF_HUMAN]	82.7879	3.49	1	2	2	22	744	82.5421	6.94678
Q9Y2W1	Thyroid hormone receptor-associated protein 3 OS=Homo sapiens GN=THRAP3 PE=1 SV=2 - [TR150_HUMAN]	82.7388	13.19	1	10	10	21	955	108.601	10.1548
Q9Y4I1	Myosin-Va OS=Homo sapiens GN=MYO5A PE=1 SV=2 - [MYO5A_HUMAN]	81.9154	4.15	1	3	4	19	1855	215.269	8.48486
Q9P2J5	Leucyl-tRNA synthetase, cytoplasmic OS=Homo sapiens GN=LARS PE=1 SV=2 - [SYLC_HUMAN]	81.6908	10.54	1	8	8	21	1176	134.379	7.29834
Q96F45	Zinc finger protein 503 OS=Homo sapiens GN=ZNF503 PE=1 SV=1 - [ZN503_HUMAN]	81.1349	22.76	1	8	8	20	646	62.5158	8.70459
P09493	Tropomyosin alpha-1 chain OS=Homo sapiens GN=TPM1 PE=1 SV=2 - [TPM1_HUMAN]	81.1303	22.89	1	6	6	23	284	32.6887	4.7417
P13797	Plastin-3 OS=Homo sapiens GN=PLS3 PE=1 SV=4 - [PLST_HUMAN]	79.5609	13.65	1	7	7	21	630	70.7662	5.60498
P11233	Ras-related protein Ral-A OS=Homo sapiens GN=RALA PE=1 SV=1 - [RALA_HUMAN]	78.8375	35.44	1	5	5	18	206	23.552	7.10791
P04843	Dolichyl-diphosphooligosaccharide--protein glycosyltransferase subunit 1 OS=Homo sapiens GN=RPN1 PE=1 SV=1 - [RPN1_HUMAN]	78.1454	26.85	1	9	9	20	607	68.5268	6.37939
P12277	Creatine kinase B-type OS=Homo sapiens GN=CKB PE=1 SV=1 - [KCRB_HUMAN]	77.7944	20.47	1	5	5	19	381	42.6173	5.59229
Q9H9B4	Sideroflexin-1 OS=Homo sapiens GN=SFXN1 PE=1 SV=4 - [SFXN1_HUMAN]	77.3222	22.05	1	3	3	28	322	35.5963	9.0708
Q12923	Tyrosine-protein phosphatase non-receptor type 13 OS=Homo sapiens GN=PTPN13 PE=1 SV=2 - [PTN13_HUMAN]	76.9404	5.71	1	8	8	30	2485	276.733	6.41748
P07196	Neurofilament light polypeptide OS=Homo sapiens GN=NEFL PE=1 SV=3 - [NFL_HUMAN]	76.08	21.36	1	6	8	20	543	61.4792	4.65283
Q14156	Protein EFR3 homolog A OS=Homo sapiens GN=EFR3A PE=1 SV=2 - [EFR3A_HUMAN]	75.6208	6.58	1	3	3	18	821	92.8649	6.69775
P41252	Isoleucyl-tRNA synthetase, cytoplasmic OS=Homo sapiens GN=IARS PE=1 SV=2 - [SYIC_HUMAN]	75.5587	13	1	10	10	20	1262	144.406	6.15088
P26599	Polypyrimidine tract-binding protein 1 OS=Homo sapiens GN=PTBP1 PE=1 SV=1 - [PTBP1_HUMAN]	75.4576	16.76	1	4	4	20	531	57.1856	9.17334
P60174	Triosephosphate isomerase OS=Homo sapiens GN=TPI1 PE=1 SV=2 - [TPIS_HUMAN]	74.689	28.92	1	6	6	20	249	26.6527	6.90283
P15311	Ezrin OS=Homo sapiens GN=EZR PE=1 SV=4 - [EZRI_HUMAN]	74.1377	16.21	1	6	8	20	586	69.3697	6.26514
P63092	Guanine nucleotide-binding protein G(s) subunit alpha isoforms short OS=Homo sapiens GN=GNAS PE=1 SV=1 - [GNAS2_HUMAN]	73.4888	24.62	2	5	6	24	394	45.6359	5.8208
Q15233	Non-POU domain-containing octamer-binding protein OS=Homo sapiens GN=NONO PE=1 SV=4 - [NONO_HUMAN]	72.832	6.58	1	2	2	29	471	54.1973	8.95361
Q9H3U1	Protein unc-45 homolog A OS=Homo sapiens GN=UNC45A PE=1 SV=1 - [UN45A_HUMAN]	72.8006	6.14	1	3	3	18	944	103.011	6.07471
Q8WUM4	Programmed cell death 6-interacting protein OS=Homo sapiens GN=PDCD6IP PE=1 SV=1 - [PDC6I_HUMAN]	72.4774	11.06	1	4	4	20	868	95.9631	6.52197
P22695	Cytochrome b-c1 complex subunit 2, mitochondrial OS=Homo sapiens GN=UQCRC2 PE=1 SV=3 - [QCR2_HUMAN]	71.9885	31.57	1	8	8	23	453	48.4129	8.63135
P26641	Elongation factor 1-gamma OS=Homo sapiens GN=EEF1G PE=1 SV=3 - [EF1G_HUMAN]	71.9786	33.87	1	9	9	22	437	50.0871	6.66846
P25787	Proteasome subunit alpha type-2 OS=Homo sapiens GN=PSMA2 PE=1 SV=2 - [PSA2_HUMAN]	71.8567	32.48	1	5	5	16	234	25.8823	7.43018
P60891	Ribose-phosphate pyrophosphokinase 1 OS=Homo sapiens GN=PRPS1 PE=1 SV=2 - [PRPS1_HUMAN]	71.5647	14.15	1	3	3	16	318	34.8119	6.97607
P32969	60S ribosomal protein L9 OS=Homo sapiens GN=RPL9 PE=1 SV=1 - [RL9_HUMAN]	71.1163	43.23	1	5	5	16	192	21.8498	9.94971
P29401	Transketolase OS=Homo sapiens GN=TKT PE=1 SV=3 - [TKT_HUMAN]	70.3525	17.98	1	6	6	17	623	67.8347	7.66455
Q10567	AP-1 complex subunit beta-1 OS=Homo sapiens GN=AP1B1 PE=1 SV=2 - [AP1B1_HUMAN]	69.5058	8.54	1	3	5	26	949	104.57	5.05908
P43243	Matrin-3 OS=Homo sapiens GN=MATR3 PE=1 SV=2 - [MATR3_HUMAN]	68.9251	11.33	1	5	5	18	847	94.5648	6.25244
P29966	Myristoylated alanine-rich C-kinase substrate OS=Homo sapiens GN=MARCKS PE=1 SV=4 - [MARCS_HUMAN]	68.8025	36.45	1	8	8	16	332	31.5359	4.44971
P49368	T-complex protein 1 subunit gamma OS=Homo sapiens GN=CCT3 PE=1 SV=4 - [TCPG_HUMAN]	68.0484	14.31	1	6	6	20	545	60.4953	6.49365
P30153	Serine/threonine-protein phosphatase 2A 65 kDa regulatory subunit A alpha isoform OS=Homo sapiens GN=PPP2R1A PE=1 SV=4 - [2AAA_HUMAN]	67.1801	14.26	1	3	6	17	589	65.2669	5.10986
Q9Y4L1	Hypoxia up-regulated protein 1 OS=Homo sapiens GN=HYOU1 PE=1 SV=1 - [HYOU1_HUMAN]	66.8998	14.91	1	7	7	27	999	111.266	5.22412
Q04637	Eukaryotic translation initiation factor 4 gamma 1 OS=Homo sapiens GN=EIF4G1 PE=1 SV=4 - [IF4G1_HUMAN]	66.0635	9.07	1	8	8	18	1599	175.382	5.32568
P63010	AP-2 complex subunit beta OS=Homo sapiens GN=AP2B1 PE=1 SV=1 - [AP2B1_HUMAN]	65.6782	11.74	1	4	6	22	937	104.486	5.37646
P50395	Rab GDP dissociation inhibitor beta OS=Homo sapiens GN=GDI2 PE=1 SV=2 - [GDIB_HUMAN]	65.4909	16.18	1	6	6	16	445	50.6309	6.46826
O43175	D-3-phosphoglycerate dehydrogenase OS=Homo sapiens GN=PHGDH PE=1 SV=4 - [SERA_HUMAN]	64.9134	27.58	1	8	8	18	533	56.6144	6.7124
Q16352	Alpha-internexin OS=Homo sapiens GN=INA PE=1 SV=2 - [AINX_HUMAN]	64.2893	29.86	1	8	11	19	499	55.3574	5.40186
P34932	Heat shock 70 kDa protein 4 OS=Homo sapiens GN=HSPA4 PE=1 SV=4 - [HSP74_HUMAN]	64.2822	14.17	1	7	7	18	840	94.2712	5.18604
Q99832	T-complex protein 1 subunit eta OS=Homo sapiens GN=CCT7 PE=1 SV=2 - [TCPH_HUMAN]	63.8205	19.89	1	6	6	15	543	59.3289	7.6499
P63104	14-3-3 protein zeta/delta OS=Homo sapiens GN=YWHAZ PE=1 SV=1 - [1433Z_HUMAN]	63.421	29.8	1	5	6	16	245	27.7277	4.79248
P52907	F-actin-capping protein subunit alpha-1 OS=Homo sapiens GN=CAPZA1 PE=1 SV=3 - [CAZA1_HUMAN]	63.1308	31.82	1	4	6	17	286	32.9023	5.69385
O75970	Multiple PDZ domain protein OS=Homo sapiens GN=MPDZ PE=1 SV=2 - [MPDZ_HUMAN]	63.0809	4.88	1	4	4	22	2070	221.481	5.05908
P26640	Valyl-tRNA synthetase OS=Homo sapiens GN=VARS PE=1 SV=4 - [SYVC_HUMAN]	62.8889	6.17	1	3	3	45	1264	140.387	7.59131
O00303	Eukaryotic translation initiation factor 3 subunit F OS=Homo sapiens GN=EIF3F PE=1 SV=1 - [EIF3F_HUMAN]	62.7202	14.29	1	3	3	18	357	37.5402	5.45264
P35222	Catenin beta-1 OS=Homo sapiens GN=CTNNB1 PE=1 SV=1 - [CTNB1_HUMAN]	62.1613	4.48	1	2	2	18	781	85.4422	5.85889
P24539	ATP synthase subunit b, mitochondrial OS=Homo sapiens GN=ATP5F1 PE=1 SV=2 - [AT5F1_HUMAN]	61.7201	20.31	1	4	4	14	256	28.8903	9.36377
P06748	Nucleophosmin OS=Homo sapiens GN=NPM1 PE=1 SV=2 - [NPM_HUMAN]	61.4389	25.85	1	4	4	15	294	32.5548	4.77979
P62081	40S ribosomal protein S7 OS=Homo sapiens GN=RPS7 PE=1 SV=1 - [RS7_HUMAN]	60.9326	26.29	1	6	6	15	194	22.1133	10.0962
P41250	Glycyl-tRNA synthetase OS=Homo sapiens GN=GARS PE=1 SV=3 - [SYG_HUMAN]	60.8368	12.58	1	5	5	16	739	83.1126	7.03467
Q6YHK3	CD109 antigen OS=Homo sapiens GN=CD109 PE=1 SV=2 - [CD109_HUMAN]	60.831	6.37	1	5	5	14	1445	161.587	5.84619
Q9Y262	Eukaryotic translation initiation factor 3 subunit L OS=Homo sapiens GN=EIF3L PE=1 SV=1 - [EIF3L_HUMAN]	60.787	21.81	1	8	8	16	564	66.6844	6.34131
P12270	Nucleoprotein TPR OS=Homo sapiens GN=TPR PE=1 SV=3 - [TPR_HUMAN]	59.622	1.4	1	2	2	14	2363	267.131	5.021
P29992	Guanine nucleotide-binding protein subunit alpha-11 OS=Homo sapiens GN=GNA11 PE=1 SV=2 - [GNA11_HUMAN]	58.2069	19.5	1	3	5	14	359	42.0965	5.69385
P50990	T-complex protein 1 subunit theta OS=Homo sapiens GN=CCT8 PE=1 SV=4 - [TCPQ_HUMAN]	58.1851	15.69	1	7	7	16	548	59.5825	5.60498
Q9NYF8	Bcl-2-associated transcription factor 1 OS=Homo sapiens GN=BCLAF1 PE=1 SV=2 - [BCLF1_HUMAN]	57.7875	11.96	1	8	8	15	920	106.059	9.979
P0CG47	Polyubiquitin-B OS=Homo sapiens GN=UBB PE=1 SV=1 - [UBB_HUMAN]	57.7033	49.78	4	3	3	17	229	25.7458	7.43018
P49321	Nuclear autoantigenic sperm protein OS=Homo sapiens GN=NASP PE=1 SV=2 - [NASP_HUMAN]	57.6824	12.44	1	6	6	16	788	85.1861	4.29736
Q9BSJ8	Extended synaptotagmin-1 OS=Homo sapiens GN=ESYT1 PE=1 SV=1 - [ESYT1_HUMAN]	57.4226	8.97	1	5	5	15	1104	122.78	5.8335
P05783	Keratin, type I cytoskeletal 18 OS=Homo sapiens GN=KRT18 PE=1 SV=2 - [K1C18_HUMAN]	57.3743	13.49	1	4	4	18	430	48.0285	5.45264
P51149	Ras-related protein Rab-7a OS=Homo sapiens GN=RAB7A PE=1 SV=1 - [RAB7A_HUMAN]	57.3533	27.54	1	4	4	14	207	23.4748	6.69775
P35613	Basigin OS=Homo sapiens GN=BSG PE=1 SV=2 - [BASI_HUMAN]	57.2726	16.62	1	5	5	13	385	42.1741	5.65576
Q96P70	Importin-9 OS=Homo sapiens GN=IPO9 PE=1 SV=3 - [IPO9_HUMAN]	57.2189	10.09	1	4	4	21	1041	115.889	4.80518
O43491	Band 4.1-like protein 2 OS=Homo sapiens GN=EPB41L2 PE=1 SV=1 - [E41L2_HUMAN]	57.0692	11.44	1	7	7	17	1005	112.519	5.43994
Q92598	Heat shock protein 105 kDa OS=Homo sapiens GN=HSPH1 PE=1 SV=1 - [HS105_HUMAN]	56.878	9.32	1	6	6	14	858	96.8037	5.38916
P11940	Polyadenylate-binding protein 1 OS=Homo sapiens GN=PABPC1 PE=1 SV=2 - [PABP1_HUMAN]	56.8022	16.04	1	7	7	15	636	70.6259	9.49561
O00410	Importin-5 OS=Homo sapiens GN=IPO5 PE=1 SV=4 - [IPO5_HUMAN]	56.2977	5.65	1	4	4	14	1097	123.55	4.94482
P54136	Arginyl-tRNA synthetase, cytoplasmic OS=Homo sapiens GN=RARS PE=1 SV=2 - [SYRC_HUMAN]	56.1298	9.24	1	5	5	15	660	75.3309	6.68311
Q8N8S7	Protein enabled homolog OS=Homo sapiens GN=ENAH PE=1 SV=2 - [ENAH_HUMAN]	55.4206	10.15	1	3	3	21	591	66.4699	6.93213
Q14254	Flotillin-2 OS=Homo sapiens GN=FLOT2 PE=1 SV=2 - [FLOT2_HUMAN]	55.1939	28.04	1	9	9	15	428	47.0347	5.24951
Q86YZ3	Hornerin OS=Homo sapiens GN=HRNR PE=1 SV=2 - [HORN_HUMAN]	55.076	6.04	1	5	5	13	2850	282.228	10.0376
P47985	Cytochrome b-c1 complex subunit Rieske, mitochondrial OS=Homo sapiens GN=UQCRFS1 PE=1 SV=2 - [UCRI_HUMAN]	55.0562	20.07	1	3	3	10	274	29.6494	8.32373
P35611	Alpha-adducin OS=Homo sapiens GN=ADD1 PE=1 SV=2 - [ADDA_HUMAN]	55.034	8.55	1	3	3	14	737	80.9047	5.8335
O95373	Importin-7 OS=Homo sapiens GN=IPO7 PE=1 SV=1 - [IPO7_HUMAN]	54.3686	13.39	1	8	8	16	1038	119.44	4.81787
Q86UP2	Kinectin OS=Homo sapiens GN=KTN1 PE=1 SV=1 - [KTN1_HUMAN]	53.5989	3.54	1	3	3	12	1357	156.179	5.64307
P50454	Serpin H1 OS=Homo sapiens GN=SERPINH1 PE=1 SV=2 - [SERPH_HUMAN]	52.8261	18.42	1	5	5	15	418	46.4112	8.68994
P14625	Endoplasmin OS=Homo sapiens GN=HSP90B1 PE=1 SV=1 - [ENPL_HUMAN]	52.6581	11.71	1	6	8	14	803	92.4113	4.84326
O60784	Target of Myb protein 1 OS=Homo sapiens GN=TOM1 PE=1 SV=2 - [TOM1_HUMAN]	52.5039	17.48	1	4	4	14	492	53.7849	4.70361
Q96SB3	Neurabin-2 OS=Homo sapiens GN=PPP1R9B PE=1 SV=2 - [NEB2_HUMAN]	52.3967	11.17	1	4	4	11	815	89.1377	4.97021
Q6P2Q9	Pre-mRNA-processing-splicing factor 8 OS=Homo sapiens GN=PRPF8 PE=1 SV=2 - [PRP8_HUMAN]	52.1853	5.31	1	6	6	15	2335	273.427	8.83643
Q9Y224	UPF0568 protein C14orf166 OS=Homo sapiens GN=C14orf166 PE=1 SV=1 - [CN166_HUMAN]	51.7987	29.51	1	5	5	14	244	28.0507	6.65381
P28331	NADH-ubiquinone oxidoreductase 75 kDa subunit, mitochondrial OS=Homo sapiens GN=NDUFS1 PE=1 SV=3 - [NDUS1_HUMAN]	51.4524	14.17	1	6	6	13	727	79.4165	6.22705
P06744	Glucose-6-phosphate isomerase OS=Homo sapiens GN=GPI PE=1 SV=4 - [G6PI_HUMAN]	51.2147	9.86	1	4	4	13	558	63.1072	8.32373
Q7L576	Cytoplasmic FMR1-interacting protein 1 OS=Homo sapiens GN=CYFIP1 PE=1 SV=1 - [CYFP1_HUMAN]	50.3859	3.11	1	3	3	15	1253	145.089	6.90283
P07947	Tyrosine-protein kinase Yes OS=Homo sapiens GN=YES1 PE=1 SV=3 - [YES_HUMAN]	50.2258	6.81	1	2	2	12	543	60.7625	6.7417
P13861	cAMP-dependent protein kinase type II-alpha regulatory subunit OS=Homo sapiens GN=PRKAR2A PE=1 SV=2 - [KAP2_HUMAN]	49.9549	15.59	1	4	4	12	404	45.49	5.07178
Q66K89	Transcription factor E4F1 OS=Homo sapiens GN=E4F1 PE=1 SV=2 - [E4F1_HUMAN]	49.7644	10.97	1	3	3	11	784	83.4439	6.34131
Q9UJS0	Calcium-binding mitochondrial carrier protein Aralar2 OS=Homo sapiens GN=SLC25A13 PE=1 SV=2 - [CMC2_HUMAN]	49.6179	18.96	1	6	6	13	675	74.1286	8.6167
Q6WCQ1	Myosin phosphatase Rho-interacting protein OS=Homo sapiens GN=MPRIP PE=1 SV=3 - [MPRIP_HUMAN]	49.6051	9.46	1	6	6	13	1025	116.461	6.21436
Q86VI3	Ras GTPase-activating-like protein IQGAP3 OS=Homo sapiens GN=IQGAP3 PE=1 SV=2 - [IQGA3_HUMAN]	48.4357	4.35	1	2	4	14	1631	184.584	7.6499
P53621	Coatomer subunit alpha OS=Homo sapiens GN=COPA PE=1 SV=2 - [COPA_HUMAN]	48.3614	4.74	1	5	5	13	1224	138.258	7.66455
Q07065	Cytoskeleton-associated protein 4 OS=Homo sapiens GN=CKAP4 PE=1 SV=2 - [CKAP4_HUMAN]	47.9849	12.13	1	5	5	13	602	65.9827	5.92236
Q15029	116 kDa U5 small nuclear ribonucleoprotein component OS=Homo sapiens GN=EFTUD2 PE=1 SV=1 - [U5S1_HUMAN]	47.6711	6.17	1	4	4	14	972	109.366	4.99561
P05455	Lupus La protein OS=Homo sapiens GN=SSB PE=1 SV=2 - [LA_HUMAN]	47.6468	20.1	1	7	7	13	408	46.8082	7.12256
Q9UJZ1	Stomatin-like protein 2 OS=Homo sapiens GN=STOML2 PE=1 SV=1 - [STML2_HUMAN]	47.5047	30.34	1	5	5	16	356	38.5102	7.38623
P35606	Coatomer subunit beta' OS=Homo sapiens GN=COPB2 PE=1 SV=2 - [COPB2_HUMAN]	47.4379	9.6	1	4	4	13	906	102.422	5.2749
Q9Y265	RuvB-like 1 OS=Homo sapiens GN=RUVBL1 PE=1 SV=1 - [RUVB1_HUMAN]	47.1319	14.91	1	5	5	12	456	50.1963	6.41748
P27694	Replication protein A 70 kDa DNA-binding subunit OS=Homo sapiens GN=RPA1 PE=1 SV=2 - [RFA1_HUMAN]	46.8352	24.35	1	9	9	13	616	68.0953	7.21045
P52732	Kinesin-like protein KIF11 OS=Homo sapiens GN=KIF11 PE=1 SV=2 - [KIF11_HUMAN]	46.5848	8.33	1	5	5	14	1056	119.085	5.64307
P20618	Proteasome subunit beta type-1 OS=Homo sapiens GN=PSMB1 PE=1 SV=2 - [PSB1_HUMAN]	46.5839	26.14	1	3	3	13	241	26.4724	8.1333
P31946	14-3-3 protein beta/alpha OS=Homo sapiens GN=YWHAB PE=1 SV=3 - [1433B_HUMAN]	46.366	25.2	1	4	5	12	246	28.0648	4.83057
P36578	60S ribosomal protein L4 OS=Homo sapiens GN=RPL4 PE=1 SV=5 - [RL4_HUMAN]	46.3474	12.65	1	4	4	13	427	47.6674	11.063
P29692	Elongation factor 1-delta OS=Homo sapiens GN=EEF1D PE=1 SV=5 - [EF1D_HUMAN]	46.079	18.15	1	4	4	12	281	31.1028	5.0083
Q9NTJ3	Structural maintenance of chromosomes protein 4 OS=Homo sapiens GN=SMC4 PE=1 SV=2 - [SMC4_HUMAN]	45.9747	4.27	1	4	4	12	1288	147.091	6.78564
P13010	X-ray repair cross-complementing protein 5 OS=Homo sapiens GN=XRCC5 PE=1 SV=3 - [XRCC5_HUMAN]	45.7929	12.02	1	5	5	12	732	82.6523	5.80811
O43242	26S proteasome non-ATPase regulatory subunit 3 OS=Homo sapiens GN=PSMD3 PE=1 SV=2 - [PSMD3_HUMAN]	45.7335	13.11	1	5	5	14	534	60.9395	8.44092
P27348	14-3-3 protein theta OS=Homo sapiens GN=YWHAQ PE=1 SV=1 - [1433T_HUMAN]	45.6879	17.55	1	3	4	13	245	27.7468	4.77979
P53618	Coatomer subunit beta OS=Homo sapiens GN=COPB1 PE=1 SV=3 - [COPB_HUMAN]	44.1049	4.51	1	3	3	12	953	107.074	6.04932
Q6ZU35	Uncharacterized protein KIAA1211 OS=Homo sapiens GN=KIAA1211 PE=1 SV=3 - [K1211_HUMAN]	43.903	5.92	1	6	6	11	1233	136.678	5.60498
Q92797	Symplekin OS=Homo sapiens GN=SYMPK PE=1 SV=2 - [SYMPK_HUMAN]	43.8168	11.77	1	7	7	11	1274	141.059	6.12549
Q12769	Nuclear pore complex protein Nup160 OS=Homo sapiens GN=NUP160 PE=1 SV=3 - [NU160_HUMAN]	43.0735	5.71	1	4	4	13	1436	162.017	5.50342
Q2KHR2	DNA-binding protein RFX7 OS=Homo sapiens GN=RFX7 PE=1 SV=1 - [RFX7_HUMAN]	43.0619	8.51	1	7	7	17	1363	146.804	6.75635
Q15021	Condensin complex subunit 1 OS=Homo sapiens GN=NCAPD2 PE=1 SV=3 - [CND1_HUMAN]	42.957	6.64	1	6	6	12	1401	157.082	6.60986
Q9NVI1	Fanconi anemia group I protein OS=Homo sapiens GN=FANCI PE=1 SV=4 - [FANCI_HUMAN]	42.4509	3.01	1	3	3	13	1328	149.229	6.7417
Q92542	Nicastrin OS=Homo sapiens GN=NCSTN PE=1 SV=2 - [NICA_HUMAN]	42.3862	10.44	1	4	4	17	709	78.3615	5.98584
Q14344	Guanine nucleotide-binding protein subunit alpha-13 OS=Homo sapiens GN=GNA13 PE=1 SV=2 - [GNA13_HUMAN]	42.3477	10.34	1	2	3	12	377	44.0217	8.00146
Q9HCM4	Band 4.1-like protein 5 OS=Homo sapiens GN=EPB41L5 PE=1 SV=3 - [E41L5_HUMAN]	41.9711	9	1	2	2	11	733	81.8049	6.58057
O00232	26S proteasome non-ATPase regulatory subunit 12 OS=Homo sapiens GN=PSMD12 PE=1 SV=3 - [PSD12_HUMAN]	41.9656	7.89	1	2	2	11	456	52.8706	7.6499
P40925	Malate dehydrogenase, cytoplasmic OS=Homo sapiens GN=MDH1 PE=1 SV=4 - [MDHC_HUMAN]	41.487	13.77	1	2	2	11	334	36.403	7.35693
P49006	MARCKS-related protein OS=Homo sapiens GN=MARCKSL1 PE=1 SV=2 - [MRP_HUMAN]	41.1557	51.28	1	4	4	9	195	19.5172	4.66553
P31040	Succinate dehydrogenase [ubiquinone] flavoprotein subunit, mitochondrial OS=Homo sapiens GN=SDHA PE=1 SV=2 - [DHSA_HUMAN]	41.154	4.07	1	2	2	10	664	72.6453	7.38623
Q8WVM8	Sec1 family domain-containing protein 1 OS=Homo sapiens GN=SCFD1 PE=1 SV=4 - [SCFD1_HUMAN]	40.928	17.29	1	6	6	10	642	72.3341	6.26514
P37802	Transgelin-2 OS=Homo sapiens GN=TAGLN2 PE=1 SV=3 - [TAGL2_HUMAN]	40.2613	33.17	1	5	5	11	199	22.3772	8.25049
P31943	Heterogeneous nuclear ribonucleoprotein H OS=Homo sapiens GN=HNRNPH1 PE=1 SV=4 - [HNRH1_HUMAN]	39.1164	7.57	1	2	2	9	449	49.1984	6.30322
O43809	Cleavage and polyadenylation specificity factor subunit 5 OS=Homo sapiens GN=NUDT21 PE=1 SV=1 - [CPSF5_HUMAN]	39.0338	33.92	1	4	4	12	227	26.2107	8.82178
P39656	Dolichyl-diphosphooligosaccharide--protein glycosyltransferase 48 kDa subunit OS=Homo sapiens GN=DDOST PE=1 SV=4 - [OST48_HUMAN]	38.9905	15.13	1	3	3	8	456	50.769	6.55127
P18206	Vinculin OS=Homo sapiens GN=VCL PE=1 SV=4 - [VINC_HUMAN]	38.9602	7.32	1	4	4	10	1134	123.722	5.65576
P30154	Serine/threonine-protein phosphatase 2A 65 kDa regulatory subunit A beta isoform OS=Homo sapiens GN=PPP2R1B PE=1 SV=3 - [2AAB_HUMAN]	38.9489	10.48	1	2	5	10	601	66.1715	4.94482
P52209	6-phosphogluconate dehydrogenase, decarboxylating OS=Homo sapiens GN=PGD PE=1 SV=3 - [6PGD_HUMAN]	38.9458	15.32	1	4	4	9	483	53.106	7.2251
O00231	26S proteasome non-ATPase regulatory subunit 11 OS=Homo sapiens GN=PSMD11 PE=1 SV=3 - [PSD11_HUMAN]	38.9332	20.85	1	7	7	11	422	47.434	6.48096
P67809	Nuclease-sensitive element-binding protein 1 OS=Homo sapiens GN=YBX1 PE=1 SV=3 - [YBOX1_HUMAN]	38.8961	28.09	1	5	5	8	324	35.9027	9.87646
P27708	CAD protein OS=Homo sapiens GN=CAD PE=1 SV=3 - [PYR1_HUMAN]	38.8092	2.34	1	4	4	11	2225	242.829	6.45557
P09211	Glutathione S-transferase P OS=Homo sapiens GN=GSTP1 PE=1 SV=2 - [GSTP1_HUMAN]	38.8053	29.52	1	3	3	9	210	23.341	5.64307
P42166	Lamina-associated polypeptide 2, isoform alpha OS=Homo sapiens GN=TMPO PE=1 SV=2 - [LAP2A_HUMAN]	38.7506	17.29	1	5	5	11	694	75.4456	7.66455
P22626	Heterogeneous nuclear ribonucleoproteins A2/B1 OS=Homo sapiens GN=HNRNPA2B1 PE=1 SV=2 - [ROA2_HUMAN]	38.5314	16.15	1	5	5	11	353	37.4067	8.95361
P61981	14-3-3 protein gamma OS=Homo sapiens GN=YWHAG PE=1 SV=2 - [1433G_HUMAN]	38.2079	17.41	1	3	4	11	247	28.2849	4.89404
Q7KZF4	Staphylococcal nuclease domain-containing protein 1 OS=Homo sapiens GN=SND1 PE=1 SV=1 - [SND1_HUMAN]	38.079	10.22	1	4	4	9	910	101.934	7.1665
Q8NC51	Plasminogen activator inhibitor 1 RNA-binding protein OS=Homo sapiens GN=SERBP1 PE=1 SV=2 - [PAIRB_HUMAN]	37.7819	7.84	1	2	2	9	408	44.9385	8.646
Q96TC7	Regulator of microtubule dynamics protein 3 OS=Homo sapiens GN=FAM82A2 PE=1 SV=2 - [RMD3_HUMAN]	37.5297	10.43	1	3	3	9	470	52.086	5.09717
P62191	26S protease regulatory subunit 4 OS=Homo sapiens GN=PSMC1 PE=1 SV=1 - [PRS4_HUMAN]	37.4479	8.41	1	3	3	9	440	49.1537	6.21436
P28288	ATP-binding cassette sub-family D member 3 OS=Homo sapiens GN=ABCD3 PE=1 SV=1 - [ABCD3_HUMAN]	37.2739	5.61	1	2	2	10	659	75.4276	9.36377
Q9NR30	Nucleolar RNA helicase 2 OS=Homo sapiens GN=DDX21 PE=1 SV=5 - [DDX21_HUMAN]	37.1892	6.13	1	3	3	9	783	87.2904	9.27588
Q12905	Interleukin enhancer-binding factor 2 OS=Homo sapiens GN=ILF2 PE=1 SV=2 - [ILF2_HUMAN]	37.0865	28.46	1	6	6	10	390	43.0352	5.26221
Q99497	Protein DJ-1 OS=Homo sapiens GN=PARK7 PE=1 SV=2 - [PARK7_HUMAN]	36.9081	13.76	1	2	2	8	189	19.8785	6.78564
P62906	60S ribosomal protein L10a OS=Homo sapiens GN=RPL10A PE=1 SV=2 - [RL10A_HUMAN]	36.8335	11.52	1	2	2	10	217	24.8155	9.93506
P54886	Delta-1-pyrroline-5-carboxylate synthase OS=Homo sapiens GN=ALDH18A1 PE=1 SV=2 - [P5CS_HUMAN]	36.6479	8.05	1	4	4	9	795	87.2475	7.12256
Q9NYU2	UDP-glucose:glycoprotein glucosyltransferase 1 OS=Homo sapiens GN=UGGT1 PE=1 SV=3 - [UGGG1_HUMAN]	36.4737	5.72	1	5	5	11	1555	177.078	5.63037
Q6ZVM7	TOM1-like protein 2 OS=Homo sapiens GN=TOM1L2 PE=1 SV=1 - [TM1L2_HUMAN]	36.3246	7.1	1	2	2	11	507	55.5217	4.79248
P40926	Malate dehydrogenase, mitochondrial OS=Homo sapiens GN=MDH2 PE=1 SV=3 - [MDHM_HUMAN]	36.3049	20.12	1	4	4	9	338	35.4807	8.67529
P54577	Tyrosyl-tRNA synthetase, cytoplasmic OS=Homo sapiens GN=YARS PE=1 SV=4 - [SYYC_HUMAN]	36.1547	16.48	1	5	5	10	528	59.1061	7.04932
Q14697	Neutral alpha-glucosidase AB OS=Homo sapiens GN=GANAB PE=1 SV=3 - [GANAB_HUMAN]	36.0653	12.61	1	6	6	9	944	106.807	6.13818
P33993	DNA replication licensing factor MCM7 OS=Homo sapiens GN=MCM7 PE=1 SV=4 - [MCM7_HUMAN]	36.0317	4.59	1	2	2	10	719	81.2566	6.45557
Q9HAV4	Exportin-5 OS=Homo sapiens GN=XPO5 PE=1 SV=1 - [XPO5_HUMAN]	35.867	4.32	1	3	3	10	1204	136.222	5.79541
P47755	F-actin-capping protein subunit alpha-2 OS=Homo sapiens GN=CAPZA2 PE=1 SV=3 - [CAZA2_HUMAN]	35.8646	21.33	1	2	4	9	286	32.9286	5.84619
P10515	Dihydrolipoyllysine-residue acetyltransferase component of pyruvate dehydrogenase complex, mitochondrial OS=Homo sapiens GN=DLAT PE=1 SV=3 - [ODP2_HUMAN]	35.589	4.64	1	2	2	9	647	68.9531	7.84033
P62491	Ras-related protein Rab-11A OS=Homo sapiens GN=RAB11A PE=1 SV=3 - [RB11A_HUMAN]	35.1112	28.7	1	4	4	8	216	24.3784	6.56592
P12273	Prolactin-inducible protein OS=Homo sapiens GN=PIP PE=1 SV=1 - [PIP_HUMAN]	35.0695	26.03	1	3	3	10	146	16.5618	8.04541
Q5T4S7	E3 ubiquitin-protein ligase UBR4 OS=Homo sapiens GN=UBR4 PE=1 SV=1 - [UBR4_HUMAN]	35.0515	1.62	1	4	4	9	5183	573.476	6.03662
P60953	Cell division control protein 42 homolog OS=Homo sapiens GN=CDC42 PE=1 SV=2 - [CDC42_HUMAN]	35.048	19.9	1	3	3	9	191	21.245	6.55127
P52272	Heterogeneous nuclear ribonucleoprotein M OS=Homo sapiens GN=HNRNPM PE=1 SV=3 - [HNRPM_HUMAN]	34.8157	7.53	1	4	4	9	730	77.4643	8.70459
P09651	Heterogeneous nuclear ribonucleoprotein A1 OS=Homo sapiens GN=HNRNPA1 PE=1 SV=5 - [ROA1_HUMAN]	34.3489	19.35	1	5	5	9	372	38.7231	9.12939
Q9Y5B9	FACT complex subunit SPT16 OS=Homo sapiens GN=SUPT16H PE=1 SV=1 - [SP16H_HUMAN]	34.2759	9.46	1	5	5	8	1047	119.838	5.65576
P31689	DnaJ homolog subfamily A member 1 OS=Homo sapiens GN=DNAJA1 PE=1 SV=2 - [DNJA1_HUMAN]	34.1958	21.16	1	6	6	9	397	44.8395	7.07861
Q7Z6Z7	E3 ubiquitin-protein ligase HUWE1 OS=Homo sapiens GN=HUWE1 PE=1 SV=3 - [HUWE1_HUMAN]	34.0678	1.78	1	4	5	10	4374	481.589	5.22412
P50148	Guanine nucleotide-binding protein G(q) subunit alpha OS=Homo sapiens GN=GNAQ PE=1 SV=4 - [GNAQ_HUMAN]	33.9356	15.32	1	2	4	9	359	42.1153	5.68115
P19474	E3 ubiquitin-protein ligase TRIM21 OS=Homo sapiens GN=TRIM21 PE=1 SV=1 - [RO52_HUMAN]	33.7736	14.53	1	6	6	10	475	54.1351	6.37939
P61026	Ras-related protein Rab-10 OS=Homo sapiens GN=RAB10 PE=1 SV=1 - [RAB10_HUMAN]	33.7724	20.5	1	3	4	9	200	22.5266	8.38232
P07948	Tyrosine-protein kinase Lyn OS=Homo sapiens GN=LYN PE=1 SV=3 - [LYN_HUMAN]	33.7142	8.79	1	3	3	9	512	58.5368	7.10791
P32119	Peroxiredoxin-2 OS=Homo sapiens GN=PRDX2 PE=1 SV=5 - [PRDX2_HUMAN]	33.6542	25.25	1	4	5	10	198	21.8782	5.97314
O15144	Actin-related protein 2/3 complex subunit 2 OS=Homo sapiens GN=ARPC2 PE=1 SV=1 - [ARPC2_HUMAN]	33.1301	25.33	1	5	5	10	300	34.3115	7.35693
Q16630	Cleavage and polyadenylation specificity factor subunit 6 OS=Homo sapiens GN=CPSF6 PE=1 SV=2 - [CPSF6_HUMAN]	32.9613	10.53	1	2	2	7	551	59.1734	7.15186
Q96M27	Protein PRRC1 OS=Homo sapiens GN=PRRC1 PE=1 SV=1 - [PRRC1_HUMAN]	32.6153	17.75	1	4	4	11	445	46.6718	5.8335
P17980	26S protease regulatory subunit 6A OS=Homo sapiens GN=PSMC3 PE=1 SV=3 - [PRS6A_HUMAN]	32.6064	11.39	1	4	4	8	439	49.1725	5.23682
P04075	Fructose-bisphosphate aldolase A OS=Homo sapiens GN=ALDOA PE=1 SV=2 - [ALDOA_HUMAN]	32.3866	14.56	1	3	3	17	364	39.3953	8.08936
O43390	Heterogeneous nuclear ribonucleoprotein R OS=Homo sapiens GN=HNRNPR PE=1 SV=1 - [HNRPR_HUMAN]	32.3113	6.48	1	3	3	9	633	70.8993	8.1333
P12268	Inosine-5'-monophosphate dehydrogenase 2 OS=Homo sapiens GN=IMPDH2 PE=1 SV=2 - [IMDH2_HUMAN]	32.2104	12.65	1	5	5	8	514	55.7696	6.90283
P16278	Beta-galactosidase OS=Homo sapiens GN=GLB1 PE=1 SV=2 - [BGAL_HUMAN]	31.8634	7.24	1	3	3	8	677	76.0266	6.56592
P04181	Ornithine aminotransferase, mitochondrial OS=Homo sapiens GN=OAT PE=1 SV=1 - [OAT_HUMAN]	31.7163	12.07	1	4	4	8	439	48.5042	7.03467
Q13200	26S proteasome non-ATPase regulatory subunit 2 OS=Homo sapiens GN=PSMD2 PE=1 SV=3 - [PSMD2_HUMAN]	31.1285	4.52	1	2	2	8	908	100.136	5.19873
Q9Y6E2	Basic leucine zipper and W2 domain-containing protein 2 OS=Homo sapiens GN=BZW2 PE=1 SV=1 - [BZW2_HUMAN]	31.0594	16.95	1	4	4	8	419	48.132	6.68311
Q96QK1	Vacuolar protein sorting-associated protein 35 OS=Homo sapiens GN=VPS35 PE=1 SV=2 - [VPS35_HUMAN]	30.9965	7.79	1	4	4	8	796	91.6489	5.49072
Q15286	Ras-related protein Rab-35 OS=Homo sapiens GN=RAB35 PE=1 SV=1 - [RAB35_HUMAN]	30.8856	38.31	1	4	5	8	201	23.0108	8.29443
Q02790	Peptidyl-prolyl cis-trans isomerase FKBP4 OS=Homo sapiens GN=FKBP4 PE=1 SV=3 - [FKBP4_HUMAN]	30.871	22.66	1	5	5	8	459	51.7721	5.42725
Q14203	Dynactin subunit 1 OS=Homo sapiens GN=DCTN1 PE=1 SV=3 - [DCTN1_HUMAN]	30.7167	4.77	1	3	3	8	1278	141.607	5.80811
Q12931	Heat shock protein 75 kDa, mitochondrial OS=Homo sapiens GN=TRAP1 PE=1 SV=3 - [TRAP1_HUMAN]	30.1685	7.67	1	3	3	15	704	80.0597	8.20654
P00558	Phosphoglycerate kinase 1 OS=Homo sapiens GN=PGK1 PE=1 SV=3 - [PGK1_HUMAN]	30.1438	16.31	1	4	4	8	417	44.5861	8.104
P35241	Radixin OS=Homo sapiens GN=RDX PE=1 SV=1 - [RADI_HUMAN]	30.0757	8.75	1	2	4	8	583	68.5214	6.3667
Q9NTK5	Obg-like ATPase 1 OS=Homo sapiens GN=OLA1 PE=1 SV=2 - [OLA1_HUMAN]	30.0371	8.84	1	2	2	7	396	44.7153	7.81104
P18621	60S ribosomal protein L17 OS=Homo sapiens GN=RPL17 PE=1 SV=3 - [RL17_HUMAN]	30.0259	21.74	1	3	3	7	184	21.3833	10.1694
Q8NI35	InaD-like protein OS=Homo sapiens GN=INADL PE=1 SV=3 - [INADL_HUMAN]	30.0092	2.22	1	2	2	7	1801	196.247	4.94482
Q9Y3A6	Transmembrane emp24 domain-containing protein 5 OS=Homo sapiens GN=TMED5 PE=1 SV=1 - [TMED5_HUMAN]	29.9488	10.04	1	2	2	7	229	25.9882	4.84326
Q03701	CCAAT/enhancer-binding protein zeta OS=Homo sapiens GN=CEBPZ PE=1 SV=3 - [CEBPZ_HUMAN]	29.8232	6.74	1	3	3	10	1054	120.898	5.93506
P27816	Microtubule-associated protein 4 OS=Homo sapiens GN=MAP4 PE=1 SV=3 - [MAP4_HUMAN]	29.7935	6.08	1	3	3	7	1152	120.93	5.42725
Q16836	Hydroxyacyl-coenzyme A dehydrogenase, mitochondrial OS=Homo sapiens GN=HADH PE=1 SV=3 - [HCDH_HUMAN]	29.6558	24.84	1	3	3	7	314	34.2719	8.85107
P54819	Adenylate kinase 2, mitochondrial OS=Homo sapiens GN=AK2 PE=1 SV=2 - [KAD2_HUMAN]	29.5836	16.32	1	3	3	7	239	26.4608	7.81104
P06241	Tyrosine-protein kinase Fyn OS=Homo sapiens GN=FYN PE=1 SV=3 - [FYN_HUMAN]	29.5652	5.77	1	2	2	7	537	60.7234	6.66846
P43307	Translocon-associated protein subunit alpha OS=Homo sapiens GN=SSR1 PE=1 SV=3 - [SSRA_HUMAN]	29.5146	20.63	1	3	3	9	286	32.2153	4.48779
P55196	Afadin OS=Homo sapiens GN=MLLT4 PE=1 SV=3 - [AFAD_HUMAN]	29.4121	2.96	1	3	3	7	1824	206.676	6.46826
Q8NE01	Metal transporter CNNM3 OS=Homo sapiens GN=CNNM3 PE=1 SV=1 - [CNNM3_HUMAN]	29.2737	8.2	1	2	2	7	707	76.0721	6.0874
P26368	Splicing factor U2AF 65 kDa subunit OS=Homo sapiens GN=U2AF2 PE=1 SV=4 - [U2AF2_HUMAN]	29.2595	11.58	1	3	3	22	475	53.4672	9.08545
Q15181	Inorganic pyrophosphatase OS=Homo sapiens GN=PPA1 PE=1 SV=2 - [IPYR_HUMAN]	29.1896	13.15	1	2	2	7	289	32.6392	5.85889
P61313	60S ribosomal protein L15 OS=Homo sapiens GN=RPL15 PE=1 SV=2 - [RL15_HUMAN]	29.008	20.59	1	3	3	8	204	24.1311	11.6196
O14579	Coatomer subunit epsilon OS=Homo sapiens GN=COPE PE=1 SV=3 - [COPE_HUMAN]	29.0054	17.53	1	2	2	9	308	34.4603	5.12256
P08133	Annexin A6 OS=Homo sapiens GN=ANXA6 PE=1 SV=3 - [ANXA6_HUMAN]	28.996	10.7	1	4	4	8	673	75.8256	5.60498
Q92878	DNA repair protein RAD50 OS=Homo sapiens GN=RAD50 PE=1 SV=1 - [RAD50_HUMAN]	28.9062	4.27	1	3	3	9	1312	153.797	6.88818
P49756	RNA-binding protein 25 OS=Homo sapiens GN=RBM25 PE=1 SV=3 - [RBM25_HUMAN]	28.8933	6.29	1	2	2	7	843	100.124	6.31592
Q9H845	Acyl-CoA dehydrogenase family member 9, mitochondrial OS=Homo sapiens GN=ACAD9 PE=1 SV=1 - [ACAD9_HUMAN]	28.7635	8.86	1	3	3	7	621	68.7167	7.95752
Q96HY6	DDRGK domain-containing protein 1 OS=Homo sapiens GN=DDRGK1 PE=1 SV=2 - [DDRGK_HUMAN]	28.7418	9.87	1	2	2	6	314	35.5895	5.12256
P62820	Ras-related protein Rab-1A OS=Homo sapiens GN=RAB1A PE=1 SV=3 - [RAB1A_HUMAN]	28.7256	32.68	1	3	4	7	205	22.6634	6.21436
Q8IZP2	Putative protein FAM10A4 OS=Homo sapiens GN=ST13P4 PE=5 SV=1 - [ST134_HUMAN]	28.624	15.42	2	3	3	7	240	27.3897	5.08447
Q16891	Mitochondrial inner membrane protein OS=Homo sapiens GN=IMMT PE=1 SV=1 - [IMMT_HUMAN]	28.4784	11.74	1	5	5	8	758	83.6264	6.48096
Q5T9A4	ATPase family AAA domain-containing protein 3B OS=Homo sapiens GN=ATAD3B PE=1 SV=1 - [ATD3B_HUMAN]	28.4506	7.25	1	3	3	7	648	72.5273	9.20264
P11177	Pyruvate dehydrogenase E1 component subunit beta, mitochondrial OS=Homo sapiens GN=PDHB PE=1 SV=3 - [ODPB_HUMAN]	28.0525	19.5	1	4	4	7	359	39.208	6.65381
P06737	Glycogen phosphorylase, liver form OS=Homo sapiens GN=PYGL PE=1 SV=4 - [PYGL_HUMAN]	27.9276	5.08	1	3	3	7	847	97.087	7.1665
P35520	Cystathionine beta-synthase OS=Homo sapiens GN=CBS PE=1 SV=2 - [CBS_HUMAN]	27.9189	11.25	1	3	3	9	551	60.5482	6.65381
P54289	Voltage-dependent calcium channel subunit alpha-2/delta-1 OS=Homo sapiens GN=CACNA2D1 PE=1 SV=3 - [CA2D1_HUMAN]	27.6291	3.54	1	2	2	7	1103	124.49	5.2749
Q15459	Splicing factor 3A subunit 1 OS=Homo sapiens GN=SF3A1 PE=1 SV=1 - [SF3A1_HUMAN]	27.558	10.09	1	4	4	7	793	88.8305	5.22412
P38919	Eukaryotic initiation factor 4A-III OS=Homo sapiens GN=EIF4A3 PE=1 SV=4 - [IF4A3_HUMAN]	27.5193	17.76	1	4	5	7	411	46.8412	6.72705
Q99613	Eukaryotic translation initiation factor 3 subunit C OS=Homo sapiens GN=EIF3C PE=1 SV=1 - [EIF3C_HUMAN]	27.5159	3.83	1	2	2	6	913	105.278	5.68115
P46781	40S ribosomal protein S9 OS=Homo sapiens GN=RPS9 PE=1 SV=3 - [RS9_HUMAN]	27.3843	18.56	1	4	4	8	194	22.5776	10.6528
Q06830	Peroxiredoxin-1 OS=Homo sapiens GN=PRDX1 PE=1 SV=1 - [PRDX1_HUMAN]	27.317	21.61	1	3	4	9	199	22.0963	8.1333
O00505	Importin subunit alpha-3 OS=Homo sapiens GN=KPNA3 PE=1 SV=2 - [IMA3_HUMAN]	27.235	10.56	1	2	2	6	521	57.7748	4.94482
P61586	Transforming protein RhoA OS=Homo sapiens GN=RHOA PE=1 SV=1 - [RHOA_HUMAN]	27.2273	21.24	1	2	2	7	193	21.7541	6.1001
P46778	60S ribosomal protein L21 OS=Homo sapiens GN=RPL21 PE=1 SV=2 - [RL21_HUMAN]	27.1429	20.63	1	2	2	7	160	18.5531	10.4917
Q07020	60S ribosomal protein L18 OS=Homo sapiens GN=RPL18 PE=1 SV=2 - [RL18_HUMAN]	26.9212	27.13	1	4	4	7	188	21.6211	11.7222
P56192	Methionyl-tRNA synthetase, cytoplasmic OS=Homo sapiens GN=MARS PE=1 SV=2 - [SYMC_HUMAN]	26.7324	4.78	1	2	2	7	900	101.052	6.16357
Q9Y6W5	Wiskott-Aldrich syndrome protein family member 2 OS=Homo sapiens GN=WASF2 PE=1 SV=3 - [WASF2_HUMAN]	26.6399	6.43	1	2	2	7	498	54.2504	5.52881
P27797	Calreticulin OS=Homo sapiens GN=CALR PE=1 SV=1 - [CALR_HUMAN]	26.4914	18.94	1	3	3	10	417	48.1118	4.43701
P49588	Alanyl-tRNA synthetase, cytoplasmic OS=Homo sapiens GN=AARS PE=1 SV=2 - [SYAC_HUMAN]	26.4872	6.92	1	3	3	7	968	106.743	5.52881
Q14571	Inositol 1,4,5-trisphosphate receptor type 2 OS=Homo sapiens GN=ITPR2 PE=1 SV=2 - [ITPR2_HUMAN]	26.3241	1.04	1	2	2	7	2701	307.867	6.43018
P22234	Multifunctional protein ADE2 OS=Homo sapiens GN=PAICS PE=1 SV=3 - [PUR6_HUMAN]	26.3032	16.71	1	5	5	7	425	47.0491	7.2251
Q07021	Complement component 1 Q subcomponent-binding protein, mitochondrial OS=Homo sapiens GN=C1QBP PE=1 SV=1 - [C1QBP_HUMAN]	26.1387	11.7	1	2	2	7	282	31.3426	4.84326
P62195	26S protease regulatory subunit 8 OS=Homo sapiens GN=PSMC5 PE=1 SV=1 - [PRS8_HUMAN]	26.0918	17.73	1	4	4	6	406	45.5971	7.54736
O76021	Ribosomal L1 domain-containing protein 1 OS=Homo sapiens GN=RSL1D1 PE=1 SV=3 - [RL1D1_HUMAN]	25.7498	8.98	1	3	3	7	490	54.9389	10.1255
O94905	Erlin-2 OS=Homo sapiens GN=ERLIN2 PE=1 SV=1 - [ERLN2_HUMAN]	25.6809	8.55	1	2	2	6	339	37.8155	5.61768
Q9NQX4	Myosin-Vc OS=Homo sapiens GN=MYO5C PE=1 SV=2 - [MYO5C_HUMAN]	25.4524	4.02	1	3	4	7	1742	202.682	7.7085
Q93008	Probable ubiquitin carboxyl-terminal hydrolase FAF-X OS=Homo sapiens GN=USP9X PE=1 SV=3 - [USP9X_HUMAN]	25.3632	1.91	1	3	3	8	2570	292.094	5.79541
P55884	Eukaryotic translation initiation factor 3 subunit B OS=Homo sapiens GN=EIF3B PE=1 SV=3 - [EIF3B_HUMAN]	25.3423	9.34	1	4	4	7	814	92.4238	4.99561
P49591	Seryl-tRNA synthetase, cytoplasmic OS=Homo sapiens GN=SARS PE=1 SV=3 - [SYSC_HUMAN]	25.2268	8.56	1	2	2	6	514	58.7401	6.43018
Q16881	Thioredoxin reductase 1, cytoplasmic OS=Homo sapiens GN=TXNRD1 PE=1 SV=3 - [TRXR1_HUMAN]	25.2148	12.63	1	3	3	5	649	70.8622	7.38623
Q12792	Twinfilin-1 OS=Homo sapiens GN=TWF1 PE=1 SV=3 - [TWF1_HUMAN]	25.1656	19.14	1	4	4	6	350	40.2577	6.96143
Q16795	NADH dehydrogenase [ubiquinone] 1 alpha subcomplex subunit 9, mitochondrial OS=Homo sapiens GN=NDUFA9 PE=1 SV=2 - [NDUA9_HUMAN]	25.0216	13.79	1	3	3	6	377	42.4826	9.80322
O00161	Synaptosomal-associated protein 23 OS=Homo sapiens GN=SNAP23 PE=1 SV=1 - [SNP23_HUMAN]	25.0052	27.01	1	3	3	6	211	23.3395	5.0083
Q92499	ATP-dependent RNA helicase DDX1 OS=Homo sapiens GN=DDX1 PE=1 SV=2 - [DDX1_HUMAN]	24.9404	5.27	1	2	2	7	740	82.3798	7.2251
P62750	60S ribosomal protein L23a OS=Homo sapiens GN=RPL23A PE=1 SV=1 - [RL23A_HUMAN]	24.8782	16.67	1	3	3	6	156	17.6841	10.4478
P80723	Brain acid soluble protein 1 OS=Homo sapiens GN=BASP1 PE=1 SV=2 - [BASP1_HUMAN]	24.8444	28.63	1	4	4	7	227	22.68	4.62744
Q9Y2D5	A-kinase anchor protein 2 OS=Homo sapiens GN=AKAP2 PE=1 SV=3 - [AKAP2_HUMAN]	24.6779	4.66	1	2	2	5	859	94.6028	5.10986
P08865	40S ribosomal protein SA OS=Homo sapiens GN=RPSA PE=1 SV=4 - [RSSA_HUMAN]	24.5338	15.25	1	3	3	7	295	32.8334	4.86865
P46821	Microtubule-associated protein 1B OS=Homo sapiens GN=MAP1B PE=1 SV=2 - [MAP1B_HUMAN]	24.401	2.76	1	3	3	6	2468	270.468	4.80518
Q9H0E9	Bromodomain-containing protein 8 OS=Homo sapiens GN=BRD8 PE=1 SV=2 - [BRD8_HUMAN]	24.3309	4.94	1	2	2	5	1235	135.251	4.60205
Q14566	DNA replication licensing factor MCM6 OS=Homo sapiens GN=MCM6 PE=1 SV=1 - [MCM6_HUMAN]	24.0795	3.53	1	2	2	6	821	92.8312	5.41455
Q13283	Ras GTPase-activating protein-binding protein 1 OS=Homo sapiens GN=G3BP1 PE=1 SV=1 - [G3BP1_HUMAN]	24.0565	7.51	1	2	2	6	466	52.1321	5.51611
P61106	Ras-related protein Rab-14 OS=Homo sapiens GN=RAB14 PE=1 SV=4 - [RAB14_HUMAN]	24.0082	26.51	1	3	4	7	215	23.8819	6.21436
P36871	Phosphoglucomutase-1 OS=Homo sapiens GN=PGM1 PE=1 SV=3 - [PGM1_HUMAN]	23.8997	13.35	1	3	3	6	562	61.4105	6.75635
Q14008	Cytoskeleton-associated protein 5 OS=Homo sapiens GN=CKAP5 PE=1 SV=3 - [CKAP5_HUMAN]	23.8473	3.35	1	4	4	7	2032	225.352	7.79639
Q9H4A6	Golgi phosphoprotein 3 OS=Homo sapiens GN=GOLPH3 PE=1 SV=1 - [GOLP3_HUMAN]	23.7841	15.1	1	3	3	6	298	33.7895	6.44287
Q9BPX3	Condensin complex subunit 3 OS=Homo sapiens GN=NCAPG PE=1 SV=1 - [CND3_HUMAN]	23.7572	3.25	1	3	3	7	1015	114.262	5.59229
O94874	E3 UFM1-protein ligase 1 OS=Homo sapiens GN=KIAA0776 PE=1 SV=2 - [UFL1_HUMAN]	23.7039	7.93	1	3	3	6	794	89.5398	6.78564
P13804	Electron transfer flavoprotein subunit alpha, mitochondrial OS=Homo sapiens GN=ETFA PE=1 SV=1 - [ETFA_HUMAN]	23.6798	12.91	1	3	3	6	333	35.0576	8.38232
Q7L2E3	Putative ATP-dependent RNA helicase DHX30 OS=Homo sapiens GN=DHX30 PE=1 SV=1 - [DHX30_HUMAN]	23.6798	2.51	1	2	2	6	1194	133.855	8.77783
Q99460	26S proteasome non-ATPase regulatory subunit 1 OS=Homo sapiens GN=PSMD1 PE=1 SV=2 - [PSMD1_HUMAN]	23.6776	8.81	1	4	4	7	953	105.769	5.38916
Q9Y3L5	Ras-related protein Rap-2c OS=Homo sapiens GN=RAP2C PE=1 SV=1 - [RAP2C_HUMAN]	23.6637	14.75	1	2	2	6	183	20.7314	4.94482
P37837	Transaldolase OS=Homo sapiens GN=TALDO1 PE=1 SV=2 - [TALDO_HUMAN]	23.6301	8.01	1	3	3	7	337	37.5165	6.81494
Q02952	A-kinase anchor protein 12 OS=Homo sapiens GN=AKAP12 PE=1 SV=4 - [AKA12_HUMAN]	23.5132	2.08	1	2	2	5	1782	191.367	4.41162
Q66K14	TBC1 domain family member 9B OS=Homo sapiens GN=TBC1D9B PE=1 SV=3 - [TBC9B_HUMAN]	23.4263	3.28	1	2	2	6	1250	140.436	5.24951
P28289	Tropomodulin-1 OS=Homo sapiens GN=TMOD1 PE=1 SV=1 - [TMOD1_HUMAN]	23.4113	15.6	1	3	3	6	359	40.5439	5.09717
O00264	Membrane-associated progesterone receptor component 1 OS=Homo sapiens GN=PGRMC1 PE=1 SV=3 - [PGRC1_HUMAN]	23.2456	23.59	1	3	3	5	195	21.6578	4.70361
Q9UHB9	Signal recognition particle 68 kDa protein OS=Homo sapiens GN=SRP68 PE=1 SV=2 - [SRP68_HUMAN]	23.2202	15.15	1	5	5	7	627	70.6856	8.55811
Q16543	Hsp90 co-chaperone Cdc37 OS=Homo sapiens GN=CDC37 PE=1 SV=1 - [CDC37_HUMAN]	23.0582	13.23	1	3	3	6	378	44.44	5.24951
Q96N67	Dedicator of cytokinesis protein 7 OS=Homo sapiens GN=DOCK7 PE=1 SV=4 - [DOCK7_HUMAN]	22.9155	3.69	1	3	3	7	2140	242.407	6.80029
Q8N3U4	Cohesin subunit SA-2 OS=Homo sapiens GN=STAG2 PE=1 SV=3 - [STAG2_HUMAN]	22.8696	5.44	1	3	3	6	1231	141.235	5.42725
Q96PY5	Formin-like protein 2 OS=Homo sapiens GN=FMNL2 PE=1 SV=3 - [FMNL2_HUMAN]	22.808	5.16	1	4	4	6	1086	123.243	7.40088
Q96AG4	Leucine-rich repeat-containing protein 59 OS=Homo sapiens GN=LRRC59 PE=1 SV=1 - [LRC59_HUMAN]	22.6903	14.98	1	3	3	6	307	34.9089	9.56885
Q9C0B1	Alpha-ketoglutarate-dependent dioxygenase FTO OS=Homo sapiens GN=FTO PE=1 SV=3 - [FTO_HUMAN]	22.6433	6.53	1	2	2	6	505	58.2449	5.22412
Q92973	Transportin-1 OS=Homo sapiens GN=TNPO1 PE=1 SV=2 - [TNPO1_HUMAN]	22.5937	5.01	1	3	3	6	898	102.289	4.98291
P23246	Splicing factor, proline- and glutamine-rich OS=Homo sapiens GN=SFPQ PE=1 SV=2 - [SFPQ_HUMAN]	22.5203	7.78	1	3	3	6	707	76.1016	9.43701
O75489	NADH dehydrogenase [ubiquinone] iron-sulfur protein 3, mitochondrial OS=Homo sapiens GN=NDUFS3 PE=1 SV=1 - [NDUS3_HUMAN]	22.477	24.62	1	5	5	7	264	30.2227	7.50342
Q9NVI7	ATPase family AAA domain-containing protein 3A OS=Homo sapiens GN=ATAD3A PE=1 SV=2 - [ATD3A_HUMAN]	22.3918	6.62	1	3	3	5	634	71.3247	8.98291
Q92974	Rho guanine nucleotide exchange factor 2 OS=Homo sapiens GN=ARHGEF2 PE=1 SV=4 - [ARHG2_HUMAN]	22.363	4.67	1	2	2	6	986	111.473	7.26904
Q04917	14-3-3 protein eta OS=Homo sapiens GN=YWHAH PE=1 SV=4 - [1433F_HUMAN]	22.3603	17.48	1	2	3	7	246	28.201	4.84326
P36957	Dihydrolipoyllysine-residue succinyltransferase component of 2-oxoglutarate dehydrogenase complex, mitochondrial OS=Homo sapiens GN=DLST PE=1 SV=4 - [ODO2_HUMAN]	22.3597	10.6	1	3	3	5	453	48.7245	8.95361
P24752	Acetyl-CoA acetyltransferase, mitochondrial OS=Homo sapiens GN=ACAT1 PE=1 SV=1 - [THIL_HUMAN]	22.348	10.3	1	2	2	5	427	45.1706	8.85107
Q15427	Splicing factor 3B subunit 4 OS=Homo sapiens GN=SF3B4 PE=1 SV=1 - [SF3B4_HUMAN]	22.3278	19.81	1	4	4	6	424	44.3571	8.55811
P48444	Coatomer subunit delta OS=Homo sapiens GN=ARCN1 PE=1 SV=1 - [COPD_HUMAN]	22.3261	6.65	1	3	3	7	511	57.1741	6.21436
O15042	U2 snRNP-associated SURP motif-containing protein OS=Homo sapiens GN=U2SURP PE=1 SV=2 - [SR140_HUMAN]	21.9284	3.4	1	2	2	5	1029	118.219	8.47021
Q92990	Glomulin OS=Homo sapiens GN=GLMN PE=1 SV=2 - [GLMN_HUMAN]	21.8516	8.92	1	3	3	6	594	68.1646	5.32568
P23284	Peptidyl-prolyl cis-trans isomerase B OS=Homo sapiens GN=PPIB PE=1 SV=2 - [PPIB_HUMAN]	21.7855	17.59	1	3	3	6	216	23.7275	9.40771
Q96T76	MMS19 nucleotide excision repair protein homolog OS=Homo sapiens GN=MMS19 PE=1 SV=2 - [MMS19_HUMAN]	21.6782	3.4	1	2	2	5	1030	113.217	6.354
P51148	Ras-related protein Rab-5C OS=Homo sapiens GN=RAB5C PE=1 SV=2 - [RAB5C_HUMAN]	21.6237	20.83	1	3	3	5	216	23.4678	8.41162
Q9UBF2	Coatomer subunit gamma-2 OS=Homo sapiens GN=COPG2 PE=1 SV=1 - [COPG2_HUMAN]	21.5066	3.44	1	1	2	6	871	97.5596	5.80811
P62241	40S ribosomal protein S8 OS=Homo sapiens GN=RPS8 PE=1 SV=2 - [RS8_HUMAN]	21.4828	18.75	1	3	3	5	208	24.1902	10.3159
P34897	Serine hydroxymethyltransferase, mitochondrial OS=Homo sapiens GN=SHMT2 PE=1 SV=3 - [GLYM_HUMAN]	21.4811	10.71	1	2	2	12	504	55.9577	8.52881
Q5M775	Cytospin-B OS=Homo sapiens GN=SPECC1 PE=1 SV=1 - [CYTSB_HUMAN]	21.3005	3.18	1	2	2	6	1068	118.512	6.69775
O14818	Proteasome subunit alpha type-7 OS=Homo sapiens GN=PSMA7 PE=1 SV=1 - [PSA7_HUMAN]	21.2505	19.35	1	4	4	6	248	27.8696	8.45557
P30041	Peroxiredoxin-6 OS=Homo sapiens GN=PRDX6 PE=1 SV=3 - [PRDX6_HUMAN]	21.2033	15.18	1	2	2	5	224	25.0192	6.37939
P35998	26S protease regulatory subunit 7 OS=Homo sapiens GN=PSMC2 PE=1 SV=3 - [PRS7_HUMAN]	21.1206	14.32	1	4	4	6	433	48.6031	5.94775
Q6Y7W6	PERQ amino acid-rich with GYF domain-containing protein 2 OS=Homo sapiens GN=GIGYF2 PE=1 SV=1 - [PERQ2_HUMAN]	21.0829	4.23	1	2	2	5	1299	149.978	5.5415
P13667	Protein disulfide-isomerase A4 OS=Homo sapiens GN=PDIA4 PE=1 SV=2 - [PDIA4_HUMAN]	21.0012	7.75	1	3	3	6	645	72.887	5.07178
Q13561	Dynactin subunit 2 OS=Homo sapiens GN=DCTN2 PE=1 SV=4 - [DCTN2_HUMAN]	20.8407	12.47	1	3	3	5	401	44.2039	5.21143
P45880	Voltage-dependent anion-selective channel protein 2 OS=Homo sapiens GN=VDAC2 PE=1 SV=2 - [VDAC2_HUMAN]	20.8176	22.79	1	4	4	5	294	31.5465	7.56201
P09960	Leukotriene A-4 hydrolase OS=Homo sapiens GN=LTA4H PE=1 SV=2 - [LKHA4_HUMAN]	20.8132	6.55	1	2	2	5	611	69.2412	6.17627
P20930	Filaggrin OS=Homo sapiens GN=FLG PE=1 SV=3 - [FILA_HUMAN]	20.7238	0.32	1	2	2	6	4061	434.922	9.24658
P49721	Proteasome subunit beta type-2 OS=Homo sapiens GN=PSMB2 PE=1 SV=1 - [PSB2_HUMAN]	20.7047	19.9	1	3	3	6	201	22.8217	7.02002
Q8WWI1	LIM domain only protein 7 OS=Homo sapiens GN=LMO7 PE=1 SV=3 - [LMO7_HUMAN]	20.6817	2.5	1	3	3	6	1683	192.576	8.08936
Q9Y678	Coatomer subunit gamma OS=Homo sapiens GN=COPG PE=1 SV=1 - [COPG_HUMAN]	20.6757	6.64	1	2	3	6	874	97.6555	5.46533
Q12874	Splicing factor 3A subunit 3 OS=Homo sapiens GN=SF3A3 PE=1 SV=1 - [SF3A3_HUMAN]	20.6542	14.57	1	5	5	6	501	58.8123	5.37646
P39023	60S ribosomal protein L3 OS=Homo sapiens GN=RPL3 PE=1 SV=2 - [RL3_HUMAN]	20.644	14.89	1	4	4	6	403	46.0798	10.1841
P31939	Bifunctional purine biosynthesis protein PURH OS=Homo sapiens GN=ATIC PE=1 SV=3 - [PUR9_HUMAN]	20.3203	9.46	1	3	3	5	592	64.5753	6.7124
O15067	Phosphoribosylformylglycinamidine synthase OS=Homo sapiens GN=PFAS PE=1 SV=4 - [PUR4_HUMAN]	20.0763	5.08	1	3	3	5	1338	144.643	5.75732
Q9NX58	Cell growth-regulating nucleolar protein OS=Homo sapiens GN=LYAR PE=1 SV=2 - [LYAR_HUMAN]	20.0549	12.93	1	3	3	5	379	43.5879	9.53955
P47756	F-actin-capping protein subunit beta OS=Homo sapiens GN=CAPZB PE=1 SV=4 - [CAPZB_HUMAN]	19.9279	16.97	1	3	3	6	277	31.3308	5.59229
P09622	Dihydrolipoyl dehydrogenase, mitochondrial OS=Homo sapiens GN=DLD PE=1 SV=2 - [DLDH_HUMAN]	19.9226	6.48	1	2	2	5	509	54.143	7.85498
Q9H3S7	Tyrosine-protein phosphatase non-receptor type 23 OS=Homo sapiens GN=PTPN23 PE=1 SV=1 - [PTN23_HUMAN]	19.8232	2.57	1	2	2	7	1636	178.861	6.91748
P60900	Proteasome subunit alpha type-6 OS=Homo sapiens GN=PSMA6 PE=1 SV=1 - [PSA6_HUMAN]	19.7053	12.6	1	2	2	5	246	27.3818	6.75635
O00764	Pyridoxal kinase OS=Homo sapiens GN=PDXK PE=1 SV=1 - [PDXK_HUMAN]	19.6697	19.23	1	3	3	5	312	35.0799	6.12549
O43747	AP-1 complex subunit gamma-1 OS=Homo sapiens GN=AP1G1 PE=1 SV=5 - [AP1G1_HUMAN]	19.6649	5.47	1	2	2	8	822	91.2931	6.80029
P04179	Superoxide dismutase [Mn], mitochondrial OS=Homo sapiens GN=SOD2 PE=1 SV=2 - [SODM_HUMAN]	19.6059	21.62	1	3	3	5	222	24.7066	8.25049
Q12906	Interleukin enhancer-binding factor 3 OS=Homo sapiens GN=ILF3 PE=1 SV=3 - [ILF3_HUMAN]	19.5885	5.48	1	2	2	4	894	95.2791	8.76318
P51572	B-cell receptor-associated protein 31 OS=Homo sapiens GN=BCAP31 PE=1 SV=3 - [BAP31_HUMAN]	19.5709	21.14	1	4	4	7	246	27.974	8.44092
P50914	60S ribosomal protein L14 OS=Homo sapiens GN=RPL14 PE=1 SV=4 - [RL14_HUMAN]	19.5214	11.16	1	2	2	5	215	23.417	10.9312
P49792	E3 SUMO-protein ligase RanBP2 OS=Homo sapiens GN=RANBP2 PE=1 SV=2 - [RBP2_HUMAN]	19.4839	2.11	1	3	3	5	3224	357.974	6.20166
P42345	Serine/threonine-protein kinase mTOR OS=Homo sapiens GN=MTOR PE=1 SV=1 - [MTOR_HUMAN]	19.245	2.35	1	3	3	8	2549	288.707	7.1665
Q9Y5L0	Transportin-3 OS=Homo sapiens GN=TNPO3 PE=1 SV=3 - [TNPO3_HUMAN]	19.2146	6.61	1	3	3	5	923	104.136	5.56689
P42285	Superkiller viralicidic activity 2-like 2 OS=Homo sapiens GN=SKIV2L2 PE=1 SV=3 - [SK2L2_HUMAN]	19.1961	4.13	1	2	2	5	1042	117.729	6.52197
Q8NI27	THO complex subunit 2 OS=Homo sapiens GN=THOC2 PE=1 SV=2 - [THOC2_HUMAN]	19.1137	2.57	1	3	3	6	1593	182.659	8.44092
P49411	Elongation factor Tu, mitochondrial OS=Homo sapiens GN=TUFM PE=1 SV=2 - [EFTU_HUMAN]	19.1012	10.18	1	3	3	5	452	49.5102	7.60596
P43246	DNA mismatch repair protein Msh2 OS=Homo sapiens GN=MSH2 PE=1 SV=1 - [MSH2_HUMAN]	19.0896	3	1	2	2	5	934	104.677	5.77002
Q13620	Cullin-4B OS=Homo sapiens GN=CUL4B PE=1 SV=4 - [CUL4B_HUMAN]	18.8347	4.27	1	3	3	5	913	103.916	7.37158
P05141	ADP/ATP translocase 2 OS=Homo sapiens GN=SLC25A5 PE=1 SV=7 - [ADT2_HUMAN]	18.6374	8.39	1	2	2	6	298	32.8312	9.68604
Q12955	Ankyrin-3 OS=Homo sapiens GN=ANK3 PE=1 SV=3 - [ANK3_HUMAN]	18.6235	0.55	1	2	2	4	4377	480.113	6.49365
P35573	Glycogen debranching enzyme OS=Homo sapiens GN=AGL PE=1 SV=3 - [GDE_HUMAN]	18.3569	1.96	1	2	2	5	1532	174.652	6.75635
Q13765	Nascent polypeptide-associated complex subunit alpha OS=Homo sapiens GN=NACA PE=1 SV=1 - [NACA_HUMAN]	18.2957	13.95	1	2	2	4	215	23.3697	4.56396
P46782	40S ribosomal protein S5 OS=Homo sapiens GN=RPS5 PE=1 SV=4 - [RS5_HUMAN]	18.24	23.53	1	2	2	9	204	22.8621	9.71533
Q6P2E9	Enhancer of mRNA-decapping protein 4 OS=Homo sapiens GN=EDC4 PE=1 SV=1 - [EDC4_HUMAN]	18.1914	3.85	1	2	2	4	1401	151.567	5.85889
P23526	Adenosylhomocysteinase OS=Homo sapiens GN=AHCY PE=1 SV=4 - [SAHH_HUMAN]	18.1691	10.65	1	3	3	5	432	47.6852	6.34131
P25205	DNA replication licensing factor MCM3 OS=Homo sapiens GN=MCM3 PE=1 SV=3 - [MCM3_HUMAN]	18.1606	4.33	1	2	2	4	808	90.924	5.77002
Q9UHX1	Poly(U)-binding-splicing factor PUF60 OS=Homo sapiens GN=PUF60 PE=1 SV=1 - [PUF60_HUMAN]	18.0693	12.34	1	3	3	5	559	59.8376	5.2876
Q93009	Ubiquitin carboxyl-terminal hydrolase 7 OS=Homo sapiens GN=USP7 PE=1 SV=2 - [UBP7_HUMAN]	18.0456	3.27	1	2	2	5	1102	128.22	5.5542
P28074	Proteasome subunit beta type-5 OS=Homo sapiens GN=PSMB5 PE=1 SV=3 - [PSB5_HUMAN]	18.0153	15.59	1	3	3	5	263	28.4622	6.91748
Q9NZI8	Insulin-like growth factor 2 mRNA-binding protein 1 OS=Homo sapiens GN=IGF2BP1 PE=1 SV=2 - [IF2B1_HUMAN]	17.9634	5.2	1	2	2	5	577	63.4412	9.20264
Q8IY63	Angiomotin-like protein 1 OS=Homo sapiens GN=AMOTL1 PE=1 SV=1 - [AMOL1_HUMAN]	17.9631	4.81	1	2	3	5	956	106.508	7.10791
O14593	DNA-binding protein RFXANK OS=Homo sapiens GN=RFXANK PE=1 SV=2 - [RFXK_HUMAN]	17.9506	15.38	1	2	2	4	260	28.0851	4.55127
P38606	V-type proton ATPase catalytic subunit A OS=Homo sapiens GN=ATP6V1A PE=1 SV=2 - [VATA_HUMAN]	17.9235	6.32	1	2	2	4	617	68.2605	5.51611
P41091	Eukaryotic translation initiation factor 2 subunit 3 OS=Homo sapiens GN=EIF2S3 PE=1 SV=3 - [IF2G_HUMAN]	17.9093	11.23	2	2	2	4	472	51.0772	8.39697
Q9GZS3	WD repeat-containing protein 61 OS=Homo sapiens GN=WDR61 PE=1 SV=1 - [WDR61_HUMAN]	17.823	11.8	1	2	2	4	305	33.5598	5.46533
P13995	Bifunctional methylenetetrahydrofolate dehydrogenase/cyclohydrolase, mitochondrial OS=Homo sapiens GN=MTHFD2 PE=1 SV=2 - [MTDC_HUMAN]	17.8122	16.86	1	3	3	5	350	37.8712	8.73389
P04792	Heat shock protein beta-1 OS=Homo sapiens GN=HSPB1 PE=1 SV=2 - [HSPB1_HUMAN]	17.5869	20.98	1	3	3	5	205	22.7685	6.40479
Q9H0S4	Probable ATP-dependent RNA helicase DDX47 OS=Homo sapiens GN=DDX47 PE=1 SV=1 - [DDX47_HUMAN]	17.5367	6.81	1	2	2	6	455	50.6147	9.1001
O15355	Protein phosphatase 1G OS=Homo sapiens GN=PPM1G PE=1 SV=1 - [PPM1G_HUMAN]	17.4446	7.51	1	2	2	5	546	59.2347	4.36084
A2A3N6	Putative PIP5K1A and PSMD4-like protein OS=Homo sapiens GN=PIPSL PE=5 SV=1 - [PIPSL_HUMAN]	17.2365	3.71	1	2	2	4	862	94.9876	5.70654
P35232	Prohibitin OS=Homo sapiens GN=PHB PE=1 SV=1 - [PHB_HUMAN]	17.1789	16.18	1	2	2	4	272	29.7859	5.75732
P02786	Transferrin receptor protein 1 OS=Homo sapiens GN=TFRC PE=1 SV=2 - [TFR1_HUMAN]	17.133	3.82	1	2	2	5	760	84.8179	6.60986
P30837	Aldehyde dehydrogenase X, mitochondrial OS=Homo sapiens GN=ALDH1B1 PE=1 SV=3 - [AL1B1_HUMAN]	17.1001	8.12	1	3	3	5	517	57.1702	6.80029
A5YKK6	CCR4-NOT transcription complex subunit 1 OS=Homo sapiens GN=CNOT1 PE=1 SV=2 - [CNOT1_HUMAN]	16.8754	1.05	1	2	2	5	2376	266.768	7.10791
Q16658	Fascin OS=Homo sapiens GN=FSCN1 PE=1 SV=3 - [FSCN1_HUMAN]	16.8496	7.3	1	2	2	4	493	54.4961	7.23975
Q8WUM0	Nuclear pore complex protein Nup133 OS=Homo sapiens GN=NUP133 PE=1 SV=2 - [NU133_HUMAN]	16.7989	1.99	1	2	2	4	1156	128.898	5.09717
Q9C0E2	Exportin-4 OS=Homo sapiens GN=XPO4 PE=1 SV=2 - [XPO4_HUMAN]	16.776	6.17	1	3	3	5	1151	130.056	5.04639
Q9NNW5	WD repeat-containing protein 6 OS=Homo sapiens GN=WDR6 PE=1 SV=1 - [WDR6_HUMAN]	16.7147	4.73	1	2	2	4	1121	121.647	6.87354
P42695	Condensin-2 complex subunit D3 OS=Homo sapiens GN=NCAPD3 PE=1 SV=2 - [CNDD3_HUMAN]	16.6337	2.6	1	3	3	5	1498	168.783	7.50342
P01111	GTPase NRas OS=Homo sapiens GN=NRAS PE=1 SV=1 - [RASN_HUMAN]	16.5912	19.58	2	2	2	4	189	21.2155	5.17334
P07355	Annexin A2 OS=Homo sapiens GN=ANXA2 PE=1 SV=2 - [ANXA2_HUMAN]	16.5898	8.85	1	2	2	4	339	38.5798	7.75244
Q00341	Vigilin OS=Homo sapiens GN=HDLBP PE=1 SV=2 - [VIGLN_HUMAN]	16.5481	3.47	1	2	2	7	1268	141.368	6.87354
P07741	Adenine phosphoribosyltransferase OS=Homo sapiens GN=APRT PE=1 SV=2 - [APT_HUMAN]	16.5434	8.33	1	2	2	5	180	19.5954	6.02393
P62873	Guanine nucleotide-binding protein G(I)/G(S)/G(T) subunit beta-1 OS=Homo sapiens GN=GNB1 PE=1 SV=3 - [GBB1_HUMAN]	16.4923	6.18	3	2	2	5	340	37.353	5.99854
P31948	Stress-induced-phosphoprotein 1 OS=Homo sapiens GN=STIP1 PE=1 SV=1 - [STIP1_HUMAN]	16.4887	3.68	1	3	3	5	543	62.5994	6.80029
Q9UL15	BAG family molecular chaperone regulator 5 OS=Homo sapiens GN=BAG5 PE=1 SV=1 - [BAG5_HUMAN]	16.3859	8.5	1	2	2	4	447	51.1677	6.04932
P69849	Nodal modulator 3 OS=Homo sapiens GN=NOMO3 PE=2 SV=2 - [NOMO3_HUMAN]	16.3746	3.76	3	2	2	4	1222	134.049	5.66846
Q13148	TAR DNA-binding protein 43 OS=Homo sapiens GN=TARDBP PE=1 SV=1 - [TADBP_HUMAN]	16.1334	8.7	1	2	2	4	414	44.7113	6.18896
Q14978	Nucleolar and coiled-body phosphoprotein 1 OS=Homo sapiens GN=NOLC1 PE=1 SV=2 - [NOLC1_HUMAN]	16.121	5.58	1	3	3	4	699	73.5596	9.46631
Q08170	Serine/arginine-rich splicing factor 4 OS=Homo sapiens GN=SRSF4 PE=1 SV=2 - [SRSF4_HUMAN]	15.9645	3.24	1	2	2	4	494	56.6453	11.5171
P48047	ATP synthase subunit O, mitochondrial OS=Homo sapiens GN=ATP5O PE=1 SV=1 - [ATPO_HUMAN]	15.9265	14.08	1	3	3	4	213	23.2627	9.96436
O14744	Protein arginine N-methyltransferase 5 OS=Homo sapiens GN=PRMT5 PE=1 SV=4 - [ANM5_HUMAN]	15.8181	9.73	1	3	3	7	637	72.6376	6.29053
P62333	26S protease regulatory subunit 10B OS=Homo sapiens GN=PSMC6 PE=1 SV=1 - [PRS10_HUMAN]	15.7167	7.46	1	2	2	4	389	44.1451	7.48877
Q9NZ56	Formin-2 OS=Homo sapiens GN=FMN2 PE=1 SV=4 - [FMN2_HUMAN]	15.708	1.8	1	2	2	4	1722	179.993	5.46533
P25311	Zinc-alpha-2-glycoprotein OS=Homo sapiens GN=AZGP1 PE=1 SV=2 - [ZA2G_HUMAN]	15.6572	12.42	1	2	2	4	298	34.2371	6.04932
P28066	Proteasome subunit alpha type-5 OS=Homo sapiens GN=PSMA5 PE=1 SV=3 - [PSA5_HUMAN]	15.519	12.86	1	2	2	5	241	26.3942	4.79248
Q92820	Gamma-glutamyl hydrolase OS=Homo sapiens GN=GGH PE=1 SV=2 - [GGH_HUMAN]	15.5157	11.95	1	2	2	4	318	35.9412	7.10791
P08579	U2 small nuclear ribonucleoprotein B'' OS=Homo sapiens GN=SNRPB2 PE=1 SV=1 - [RU2B_HUMAN]	15.4888	13.33	1	2	2	4	225	25.4701	9.71533
Q9H8Y8	Golgi reassembly-stacking protein 2 OS=Homo sapiens GN=GORASP2 PE=1 SV=3 - [GORS2_HUMAN]	15.4516	8.41	1	2	2	4	452	47.116	4.81787
P61019	Ras-related protein Rab-2A OS=Homo sapiens GN=RAB2A PE=1 SV=1 - [RAB2A_HUMAN]	15.2527	12.74	1	2	2	4	212	23.5308	6.53662
Q13347	Eukaryotic translation initiation factor 3 subunit I OS=Homo sapiens GN=EIF3I PE=1 SV=1 - [EIF3I_HUMAN]	15.1702	16	1	3	3	5	325	36.4786	5.64307
Q96Q15	Serine/threonine-protein kinase SMG1 OS=Homo sapiens GN=SMG1 PE=1 SV=3 - [SMG1_HUMAN]	15.0097	0.79	1	2	2	4	3661	410.241	6.45557
P08397	Porphobilinogen deaminase OS=Homo sapiens GN=HMBS PE=1 SV=2 - [HEM3_HUMAN]	14.8556	11.36	1	2	2	3	361	39.3056	7.18115
Q8N1F7	Nuclear pore complex protein Nup93 OS=Homo sapiens GN=NUP93 PE=1 SV=2 - [NUP93_HUMAN]	14.76	9.52	1	3	3	7	819	93.4296	5.71924
P46379	Large proline-rich protein BAG6 OS=Homo sapiens GN=BAG6 PE=1 SV=2 - [BAG6_HUMAN]	14.6773	4.06	1	3	3	4	1132	119.334	5.60498
P17858	6-phosphofructokinase, liver type OS=Homo sapiens GN=PFKL PE=1 SV=6 - [K6PL_HUMAN]	14.6529	4.74	1	2	2	4	780	84.9642	7.50342
Q8WX92	Negative elongation factor B OS=Homo sapiens GN=COBRA1 PE=1 SV=1 - [NELFB_HUMAN]	14.6377	10.52	1	3	3	7	580	65.6554	6.12549
P12532	Creatine kinase U-type, mitochondrial OS=Homo sapiens GN=CKMT1A PE=1 SV=1 - [KCRU_HUMAN]	14.5579	11.27	1	2	2	3	417	47.0072	8.33838
Q9UBE0	SUMO-activating enzyme subunit 1 OS=Homo sapiens GN=SAE1 PE=1 SV=1 - [SAE1_HUMAN]	14.5367	9.54	1	2	2	4	346	38.4256	5.30029
Q15637	Splicing factor 1 OS=Homo sapiens GN=SF1 PE=1 SV=4 - [SF01_HUMAN]	14.509	5.32	1	2	2	4	639	68.2859	8.98291
O94973	AP-2 complex subunit alpha-2 OS=Homo sapiens GN=AP2A2 PE=1 SV=2 - [AP2A2_HUMAN]	14.4879	5.43	1	2	2	4	939	103.895	6.96143
Q5JTH9	RRP12-like protein OS=Homo sapiens GN=RRP12 PE=1 SV=2 - [RRP12_HUMAN]	14.4866	3.01	1	2	2	4	1297	143.611	8.74854
Q8N766	Uncharacterized protein KIAA0090 OS=Homo sapiens GN=KIAA0090 PE=1 SV=1 - [K0090_HUMAN]	14.4831	3.93	1	2	2	8	993	111.689	7.66455
O76094	Signal recognition particle 72 kDa protein OS=Homo sapiens GN=SRP72 PE=1 SV=3 - [SRP72_HUMAN]	14.436	10.43	1	4	4	4	671	74.56	9.26123
Q86Y82	Syntaxin-12 OS=Homo sapiens GN=STX12 PE=1 SV=1 - [STX12_HUMAN]	14.4138	11.59	1	2	2	3	276	31.6223	5.59229
Q13435	Splicing factor 3B subunit 2 OS=Homo sapiens GN=SF3B2 PE=1 SV=2 - [SF3B2_HUMAN]	14.3263	3.02	1	3	3	4	895	100.165	5.66846
Q7L1Q6	Basic leucine zipper and W2 domain-containing protein 1 OS=Homo sapiens GN=BZW1 PE=1 SV=1 - [BZW1_HUMAN]	14.296	12.17	1	2	2	3	419	48.0127	5.92236
O60716	Catenin delta-1 OS=Homo sapiens GN=CTNND1 PE=1 SV=1 - [CTND1_HUMAN]	14.2874	7.33	1	3	3	13	968	108.103	6.22705
Q99733	Nucleosome assembly protein 1-like 4 OS=Homo sapiens GN=NAP1L4 PE=1 SV=1 - [NP1L4_HUMAN]	14.2703	8.53	1	2	2	4	375	42.7969	4.69092
Q13045	Protein flightless-1 homolog OS=Homo sapiens GN=FLII PE=1 SV=2 - [FLII_HUMAN]	14.2291	5.91	1	3	3	5	1269	144.66	6.04932
P55209	Nucleosome assembly protein 1-like 1 OS=Homo sapiens GN=NAP1L1 PE=1 SV=1 - [NP1L1_HUMAN]	14.1321	7.16	1	2	2	4	391	45.3459	4.4624
P63244	Guanine nucleotide-binding protein subunit beta-2-like 1 OS=Homo sapiens GN=GNB2L1 PE=1 SV=3 - [GBLP_HUMAN]	14.0995	11.99	1	3	3	4	317	35.0546	7.69385
P62714	Serine/threonine-protein phosphatase 2A catalytic subunit beta isoform OS=Homo sapiens GN=PPP2CB PE=1 SV=1 - [PP2AB_HUMAN]	14.0993	16.5	2	3	3	4	309	35.5523	5.42725
Q9BZZ5	Apoptosis inhibitor 5 OS=Homo sapiens GN=API5 PE=1 SV=2 - [API5_HUMAN]	14.0881	9.22	1	2	2	10	510	57.5251	6.0874
O15027	Protein transport protein Sec16A OS=Homo sapiens GN=SEC16A PE=1 SV=3 - [SC16A_HUMAN]	14.0673	2.11	1	2	2	4	2179	233.373	5.63037
Q9NQG5	Regulation of nuclear pre-mRNA domain-containing protein 1B OS=Homo sapiens GN=RPRD1B PE=1 SV=1 - [RPR1B_HUMAN]	14.0053	14.42	1	2	2	4	326	36.8772	5.97314
P12955	Xaa-Pro dipeptidase OS=Homo sapiens GN=PEPD PE=1 SV=3 - [PEPD_HUMAN]	13.9793	7.71	1	2	2	4	493	54.5129	5.99854
P55786	Puromycin-sensitive aminopeptidase OS=Homo sapiens GN=NPEPPS PE=1 SV=2 - [PSA_HUMAN]	13.9508	2.72	1	2	2	4	919	103.211	5.71924
P53990	IST1 homolog OS=Homo sapiens GN=KIAA0174 PE=1 SV=1 - [IST1_HUMAN]	13.9084	7.42	1	2	2	4	364	39.7255	5.35107
Q9Y6M7	Sodium bicarbonate cotransporter 3 OS=Homo sapiens GN=SLC4A7 PE=1 SV=2 - [S4A7_HUMAN]	13.8779	3.13	1	2	2	4	1214	135.957	6.7124
P06493	Cyclin-dependent kinase 1 OS=Homo sapiens GN=CDK1 PE=1 SV=2 - [CDK1_HUMAN]	13.8406	10.1	1	2	2	4	297	34.0599	8.39697
Q15046	Lysyl-tRNA synthetase OS=Homo sapiens GN=KARS PE=1 SV=3 - [SYK_HUMAN]	13.7853	6.37	1	3	3	4	597	68.0046	6.354
Q6NUK1	Calcium-binding mitochondrial carrier protein SCaMC-1 OS=Homo sapiens GN=SLC25A24 PE=1 SV=2 - [SCMC1_HUMAN]	13.7598	6.08	1	2	2	4	477	53.3203	6.32861
O43592	Exportin-T OS=Homo sapiens GN=XPOT PE=1 SV=2 - [XPOT_HUMAN]	13.7099	3.01	1	2	2	4	962	109.893	5.38916
O00429	Dynamin-1-like protein OS=Homo sapiens GN=DNM1L PE=1 SV=2 - [DNM1L_HUMAN]	13.5533	6.66	1	2	2	3	736	81.8261	6.81494
P28290	Sperm-specific antigen 2 OS=Homo sapiens GN=SSFA2 PE=1 SV=3 - [SSFA2_HUMAN]	13.4405	3.18	1	2	2	6	1259	138.3	5.18604
P15880	40S ribosomal protein S2 OS=Homo sapiens GN=RPS2 PE=1 SV=2 - [RS2_HUMAN]	13.4045	10.92	1	2	2	4	293	31.3046	10.2427
P46777	60S ribosomal protein L5 OS=Homo sapiens GN=RPL5 PE=1 SV=3 - [RL5_HUMAN]	13.393	11.78	1	3	3	4	297	34.3407	9.71533
Q9NVP1	ATP-dependent RNA helicase DDX18 OS=Homo sapiens GN=DDX18 PE=1 SV=2 - [DDX18_HUMAN]	13.3624	5.07	1	2	2	4	670	75.3594	9.49561
O75396	Vesicle-trafficking protein SEC22b OS=Homo sapiens GN=SEC22B PE=1 SV=4 - [SC22B_HUMAN]	13.2977	10.23	1	2	2	4	215	24.5775	6.91748
Q9NX63	Coiled-coil-helix-coiled-coil-helix domain-containing protein 3, mitochondrial OS=Homo sapiens GN=CHCHD3 PE=1 SV=1 - [CHCH3_HUMAN]	13.2395	15.42	1	3	3	4	227	26.1362	8.27979
Q5T440	Putative transferase CAF17, mitochondrial OS=Homo sapiens GN=IBA57 PE=1 SV=1 - [CAF17_HUMAN]	13.1742	9.27	1	2	2	3	356	38.1311	9.83252
O95071	E3 ubiquitin-protein ligase UBR5 OS=Homo sapiens GN=UBR5 PE=1 SV=2 - [UBR5_HUMAN]	13.103	1.96	1	2	2	10	2799	309.158	5.84619
Q5H9R7	Serine/threonine-protein phosphatase 6 regulatory subunit 3 OS=Homo sapiens GN=PPP6R3 PE=1 SV=2 - [PP6R3_HUMAN]	12.97	4.01	1	2	2	3	873	97.6076	4.60205
P62070	Ras-related protein R-Ras2 OS=Homo sapiens GN=RRAS2 PE=1 SV=1 - [RRAS2_HUMAN]	12.8754	12.75	1	2	2	4	204	23.3847	6.01123
P30048	Thioredoxin-dependent peroxide reductase, mitochondrial OS=Homo sapiens GN=PRDX3 PE=1 SV=3 - [PRDX3_HUMAN]	12.7376	14.45	1	3	3	4	256	27.6752	7.78174
P28072	Proteasome subunit beta type-6 OS=Homo sapiens GN=PSMB6 PE=1 SV=4 - [PSB6_HUMAN]	12.6878	20.92	1	2	2	5	239	25.3414	4.91943
P48681	Nestin OS=Homo sapiens GN=NES PE=1 SV=2 - [NEST_HUMAN]	12.661	2.59	1	2	2	3	1621	177.332	4.36084
Q13409	Cytoplasmic dynein 1 intermediate chain 2 OS=Homo sapiens GN=DYNC1I2 PE=1 SV=3 - [DC1I2_HUMAN]	12.6589	5.33	1	2	2	4	638	71.4121	5.19873
O14828	Secretory carrier-associated membrane protein 3 OS=Homo sapiens GN=SCAMP3 PE=1 SV=3 - [SCAM3_HUMAN]	12.621	8.36	1	2	2	3	347	38.2623	7.63525
Q9BR76	Coronin-1B OS=Homo sapiens GN=CORO1B PE=1 SV=1 - [COR1B_HUMAN]	12.5893	7.98	1	2	2	3	489	54.2003	5.88428
Q14103	Heterogeneous nuclear ribonucleoprotein D0 OS=Homo sapiens GN=HNRNPD PE=1 SV=1 - [HNRPD_HUMAN]	12.4231	9.01	1	2	2	3	355	38.4103	7.81104
O72142	Nucleoprotein OS=Zaire ebolavirus (strain Kikwit-95) GN=NP PE=2 SV=1 - [NCAP_EBOZ5]	12.3658	5.41	3	2	2	3	739	83.2649	5.13525
P33176	Kinesin-1 heavy chain OS=Homo sapiens GN=KIF5B PE=1 SV=1 - [KINH_HUMAN]	12.3577	3.63	1	2	2	3	963	109.617	6.50732
P08243	Asparagine synthetase [glutamine-hydrolyzing] OS=Homo sapiens GN=ASNS PE=1 SV=4 - [ASNS_HUMAN]	12.3432	4.1	1	2	2	4	561	64.3286	6.85889
P20020	Plasma membrane calcium-transporting ATPase 1 OS=Homo sapiens GN=ATP2B1 PE=1 SV=3 - [AT2B1_HUMAN]	12.2606	3.1	1	2	2	3	1258	138.668	6.03662
P10644	cAMP-dependent protein kinase type I-alpha regulatory subunit OS=Homo sapiens GN=PRKAR1A PE=1 SV=1 - [KAP0_HUMAN]	12.2341	10.76	1	2	2	3	381	42.955	5.35107
Q15397	Pumilio domain-containing protein KIAA0020 OS=Homo sapiens GN=KIAA0020 PE=1 SV=3 - [K0020_HUMAN]	12.2236	4.63	1	2	2	3	648	73.5383	9.64209
Q96S52	GPI transamidase component PIG-S OS=Homo sapiens GN=PIGS PE=1 SV=3 - [PIGS_HUMAN]	12.0075	9.37	1	2	2	3	555	61.6172	6.49365
P42025	Beta-centractin OS=Homo sapiens GN=ACTR1B PE=1 SV=1 - [ACTY_HUMAN]	11.9766	5.05	2	2	2	3	376	42.2667	6.40479
Q13151	Heterogeneous nuclear ribonucleoprotein A0 OS=Homo sapiens GN=HNRNPA0 PE=1 SV=1 - [ROA0_HUMAN]	11.8634	11.8	1	2	2	3	305	30.8218	9.29053
P18858	DNA ligase 1 OS=Homo sapiens GN=LIG1 PE=1 SV=1 - [DNLI1_HUMAN]	11.8495	3.7	1	2	2	3	919	101.673	5.61768
Q9P0J7	E3 ubiquitin-protein ligase KCMF1 OS=Homo sapiens GN=KCMF1 PE=1 SV=2 - [KCMF1_HUMAN]	11.8294	8.14	1	2	2	3	381	41.9189	5.65576
P62913	60S ribosomal protein L11 OS=Homo sapiens GN=RPL11 PE=1 SV=2 - [RL11_HUMAN]	11.7263	20.22	1	2	2	3	178	20.2396	9.59814
Q15746	Myosin light chain kinase, smooth muscle OS=Homo sapiens GN=MYLK PE=1 SV=4 - [MYLK_HUMAN]	11.7215	1.67	1	2	2	3	1914	210.583	6.15088
O60884	DnaJ homolog subfamily A member 2 OS=Homo sapiens GN=DNAJA2 PE=1 SV=1 - [DNJA2_HUMAN]	11.7139	13.35	1	2	2	4	412	45.7166	6.48096
P33527	Multidrug resistance-associated protein 1 OS=Homo sapiens GN=ABCC1 PE=1 SV=3 - [MRP1_HUMAN]	11.6627	2.94	1	2	2	3	1531	171.481	7.10791
Q14839	Chromodomain-helicase-DNA-binding protein 4 OS=Homo sapiens GN=CHD4 PE=1 SV=2 - [CHD4_HUMAN]	11.6465	2.98	1	2	2	3	1912	217.867	5.85889
Q7Z5K2	Wings apart-like protein homolog OS=Homo sapiens GN=WAPAL PE=1 SV=1 - [WAPL_HUMAN]	11.6124	2.86	1	2	2	3	1190	132.863	5.43994
P51809	Vesicle-associated membrane protein 7 OS=Homo sapiens GN=VAMP7 PE=1 SV=3 - [VAMP7_HUMAN]	11.5815	12.73	1	2	2	3	220	24.919	8.60205
Q99615	DnaJ homolog subfamily C member 7 OS=Homo sapiens GN=DNAJC7 PE=1 SV=2 - [DNJC7_HUMAN]	11.579	6.48	1	2	2	3	494	56.4047	6.96143
Q5T2T1	MAGUK p55 subfamily member 7 OS=Homo sapiens GN=MPP7 PE=1 SV=1 - [MPP7_HUMAN]	11.5436	5.73	1	2	2	3	576	65.4831	7.13721
Q6ZVH7	Espin-like protein OS=Homo sapiens GN=ESPNL PE=1 SV=3 - [ESPNL_HUMAN]	11.4705	5.07	1	2	2	3	1005	108.064	6.46826
P27635	60S ribosomal protein L10 OS=Homo sapiens GN=RPL10 PE=1 SV=4 - [RL10_HUMAN]	11.4337	11.68	1	2	2	3	214	24.5879	10.0815
Q9H583	HEAT repeat-containing protein 1 OS=Homo sapiens GN=HEATR1 PE=1 SV=3 - [HEAT1_HUMAN]	11.4079	1.68	1	2	2	3	2144	242.215	6.53662
Q9BYG3	MKI67 FHA domain-interacting nucleolar phosphoprotein OS=Homo sapiens GN=MKI67IP PE=1 SV=1 - [MK67I_HUMAN]	11.3752	12.29	1	2	2	3	293	34.201	9.87646
Q14108	Lysosome membrane protein 2 OS=Homo sapiens GN=SCARB2 PE=1 SV=2 - [SCRB2_HUMAN]	11.3204	7.95	1	2	2	4	478	54.2555	5.13525
O60841	Eukaryotic translation initiation factor 5B OS=Homo sapiens GN=EIF5B PE=1 SV=4 - [IF2P_HUMAN]	11.3133	3.2	1	2	2	3	1220	138.742	5.49072
Q9UQE7	Structural maintenance of chromosomes protein 3 OS=Homo sapiens GN=SMC3 PE=1 SV=2 - [SMC3_HUMAN]	11.2588	2.96	1	2	2	3	1217	141.454	7.18115
O60506	Heterogeneous nuclear ribonucleoprotein Q OS=Homo sapiens GN=SYNCRIP PE=1 SV=2 - [HNRPQ_HUMAN]	11.2513	5.46	1	2	2	3	623	69.5596	8.5874
Q12846	Syntaxin-4 OS=Homo sapiens GN=STX4 PE=1 SV=2 - [STX4_HUMAN]	11.1935	13.8	1	2	2	3	297	34.1589	6.27783
Q9UKS6	Protein kinase C and casein kinase substrate in neurons protein 3 OS=Homo sapiens GN=PACSIN3 PE=1 SV=2 - [PACN3_HUMAN]	11.137	6.37	1	2	2	3	424	48.4568	6.17627
Q9Y4A5	Transformation/transcription domain-associated protein OS=Homo sapiens GN=TRRAP PE=1 SV=3 - [TRRAP_HUMAN]	10.9662	1.04	1	2	2	3	3859	437.318	8.19189
Q96CS3	FAS-associated factor 2 OS=Homo sapiens GN=FAF2 PE=1 SV=2 - [FAF2_HUMAN]	10.9605	8.99	1	2	2	12	445	52.5905	5.61768
Q9H2G2	STE20-like serine/threonine-protein kinase OS=Homo sapiens GN=SLK PE=1 SV=1 - [SLK_HUMAN]	10.9331	2.83	1	2	2	3	1235	142.607	5.14795
Q13535	Serine/threonine-protein kinase ATR OS=Homo sapiens GN=ATR PE=1 SV=3 - [ATR_HUMAN]	10.8882	1.7	1	2	2	5	2644	301.172	7.43018
Q13263	Transcription intermediary factor 1-beta OS=Homo sapiens GN=TRIM28 PE=1 SV=5 - [TIF1B_HUMAN]	10.8427	4.07	1	2	2	3	835	88.4934	5.77002
Q96IZ0	PRKC apoptosis WT1 regulator protein OS=Homo sapiens GN=PAWR PE=1 SV=1 - [PAWR_HUMAN]	10.7949	8.82	1	2	2	3	340	36.5454	5.41455
Q96JB5	CDK5 regulatory subunit-associated protein 3 OS=Homo sapiens GN=CDK5RAP3 PE=1 SV=2 - [CK5P3_HUMAN]	10.6961	5.53	1	2	2	3	506	56.885	4.75439
Q92900	Regulator of nonsense transcripts 1 OS=Homo sapiens GN=UPF1 PE=1 SV=2 - [RENT1_HUMAN]	10.6819	2.39	1	2	2	3	1129	124.267	6.60986
P55084	Trifunctional enzyme subunit beta, mitochondrial OS=Homo sapiens GN=HADHB PE=1 SV=3 - [ECHB_HUMAN]	10.5899	7.17	1	2	2	3	474	51.2615	9.40771
O00487	26S proteasome non-ATPase regulatory subunit 14 OS=Homo sapiens GN=PSMD14 PE=1 SV=1 - [PSDE_HUMAN]	10.5893	19.35	1	2	2	3	310	34.5546	6.52197
Q9P035	3-hydroxyacyl-CoA dehydratase 3 OS=Homo sapiens GN=PTPLAD1 PE=1 SV=2 - [HACD3_HUMAN]	10.5482	9.94	1	2	2	3	362	43.1316	8.93896
O00203	AP-3 complex subunit beta-1 OS=Homo sapiens GN=AP3B1 PE=1 SV=3 - [AP3B1_HUMAN]	10.4867	2.93	1	2	2	3	1094	121.245	6.03662
Q9BQ67	Glutamate-rich WD repeat-containing protein 1 OS=Homo sapiens GN=GRWD1 PE=1 SV=1 - [GRWD1_HUMAN]	10.4621	7.17	1	2	2	3	446	49.3882	4.91943
O75691	Small subunit processome component 20 homolog OS=Homo sapiens GN=UTP20 PE=1 SV=3 - [UTP20_HUMAN]	10.2882	1.36	1	2	2	4	2785	318.182	7.38623
Q96CX2	BTB/POZ domain-containing protein KCTD12 OS=Homo sapiens GN=KCTD12 PE=1 SV=1 - [KCD12_HUMAN]	10.0986	8.62	1	3	3	3	325	35.6787	5.64307
Q86YQ8	Copine-8 OS=Homo sapiens GN=CPNE8 PE=1 SV=2 - [CPNE8_HUMAN]	9.98651	6.03	1	2	2	3	564	63.0677	5.96045
O75390	Citrate synthase, mitochondrial OS=Homo sapiens GN=CS PE=1 SV=2 - [CISY_HUMAN]	9.96154	6.01	1	2	2	3	466	51.6795	8.32373
Q9HAV7	GrpE protein homolog 1, mitochondrial OS=Homo sapiens GN=GRPEL1 PE=1 SV=2 - [GRPE1_HUMAN]	9.8393	16.13	1	2	2	3	217	24.2639	8.11865
O00267	Transcription elongation factor SPT5 OS=Homo sapiens GN=SUPT5H PE=1 SV=1 - [SPT5H_HUMAN]	9.81957	3.4	1	2	2	3	1087	120.925	5.05908
Q9ULH0	Kinase D-interacting substrate of 220 kDa OS=Homo sapiens GN=KIDINS220 PE=1 SV=3 - [KDIS_HUMAN]	9.76499	1.19	1	2	2	3	1771	196.419	6.62451
Q9UQL6	Histone deacetylase 5 OS=Homo sapiens GN=HDAC5 PE=1 SV=2 - [HDAC5_HUMAN]	9.66545	2.14	1	2	2	3	1122	121.902	6.23975
Q92621	Nuclear pore complex protein Nup205 OS=Homo sapiens GN=NUP205 PE=1 SV=3 - [NU205_HUMAN]	9.63886	3.68	1	3	3	4	2012	227.776	6.18896
Q6ZN55	Zinc finger protein 574 OS=Homo sapiens GN=ZNF574 PE=1 SV=2 - [ZN574_HUMAN]	9.49449	3.46	1	2	2	2	896	98.8371	8.07471
P11586	C-1-tetrahydrofolate synthase, cytoplasmic OS=Homo sapiens GN=MTHFD1 PE=1 SV=3 - [C1TC_HUMAN]	9.10123	4.28	1	3	3	3	935	101.495	7.29834
P07910	Heterogeneous nuclear ribonucleoproteins C1/C2 OS=Homo sapiens GN=HNRNPC PE=1 SV=4 - [HNRPC_HUMAN]	8.66471	7.52	1	2	2	3	306	33.6495	5.08447
Q14527	Helicase-like transcription factor OS=Homo sapiens GN=HLTF PE=1 SV=2 - [HLTF_HUMAN]	8.52395	3.87	1	2	2	2	1009	113.857	8.60205
Q01970	1-phosphatidylinositol-4,5-bisphosphate phosphodiesterase beta-3 OS=Homo sapiens GN=PLCB3 PE=1 SV=2 - [PLCB3_HUMAN]	8.29118	3.16	1	2	2	2	1234	138.713	5.89697
O43464	Serine protease HTRA2, mitochondrial OS=Homo sapiens GN=HTRA2 PE=1 SV=2 - [HTRA2_HUMAN]	8.25515	11.35	1	2	2	2	458	48.8109	10.0669
P17655	Calpain-2 catalytic subunit OS=Homo sapiens GN=CAPN2 PE=1 SV=6 - [CAN2_HUMAN]	8.20856	5.29	1	2	2	2	700	79.9448	4.98291
P28161	Glutathione S-transferase Mu 2 OS=Homo sapiens GN=GSTM2 PE=1 SV=2 - [GSTM2_HUMAN]	7.91271	14.22	1	2	2	2	218	25.728	6.3667
Q9BXJ9	N-alpha-acetyltransferase 15, NatA auxiliary subunit OS=Homo sapiens GN=NAA15 PE=1 SV=1 - [NAA15_HUMAN]	7.84299	5.08	1	2	2	2	866	101.208	7.41553
P23588	Eukaryotic translation initiation factor 4B OS=Homo sapiens GN=EIF4B PE=1 SV=2 - [IF4B_HUMAN]	7.69145	5.56	1	2	2	2	611	69.1103	5.73193
P00492	Hypoxanthine-guanine phosphoribosyltransferase OS=Homo sapiens GN=HPRT1 PE=1 SV=2 - [HPRT_HUMAN]	7.44958	10.55	1	2	2	3	218	24.5636	6.68311
Q9NRW7	Vacuolar protein sorting-associated protein 45 OS=Homo sapiens GN=VPS45 PE=1 SV=1 - [VPS45_HUMAN]	7.42638	7.02	1	2	2	2	570	65.0358	8.23584
P28838	Cytosol aminopeptidase OS=Homo sapiens GN=LAP3 PE=1 SV=3 - [AMPL_HUMAN]	6.96936	5.2	1	2	2	2	519	56.1308	7.92822
P31942	Heterogeneous nuclear ribonucleoprotein H3 OS=Homo sapiens GN=HNRNPH3 PE=1 SV=2 - [HNRH3_HUMAN]	6.93762	8.38	1	2	2	2	346	36.9031	6.87354
Q8NCW5	Apolipoprotein A-I-binding protein OS=Homo sapiens GN=APOA1BP PE=1 SV=2 - [AIBP_HUMAN]	6.91352	12.85	1	2	2	2	288	31.6542	7.66455
Q14247	Src substrate cortactin OS=Homo sapiens GN=CTTN PE=1 SV=2 - [SRC8_HUMAN]	6.89216	4.73	1	2	2	2	550	61.5485	5.40186
Q9UNF1	Melanoma-associated antigen D2 OS=Homo sapiens GN=MAGED2 PE=1 SV=2 - [MAGD2_HUMAN]	6.79568	7.1	1	2	2	2	606	64.9144	9.31982
P28340	DNA polymerase delta catalytic subunit OS=Homo sapiens GN=POLD1 PE=1 SV=2 - [DPOD1_HUMAN]	6.76009	1.36	1	2	2	2	1107	123.553	7.03467
O43765	Small glutamine-rich tetratricopeptide repeat-containing protein alpha OS=Homo sapiens GN=SGTA PE=1 SV=1 - [SGTA_HUMAN]	6.7299	8.31	1	2	2	2	313	34.0417	4.86865
Q96S66	Chloride channel CLIC-like protein 1 OS=Homo sapiens GN=CLCC1 PE=1 SV=1 - [CLCC1_HUMAN]	6.709	7.44	1	2	2	2	551	61.9831	5.5542
Q13428	Treacle protein OS=Homo sapiens GN=TCOF1 PE=1 SV=3 - [TCOF_HUMAN]	6.66881	1.41	1	2	2	2	1488	152.015	9.0415
P35240	Merlin OS=Homo sapiens GN=NF2 PE=1 SV=1 - [MERL_HUMAN]	6.61277	4.54	1	2	2	2	595	69.646	6.46826
Q9NZW5	MAGUK p55 subfamily member 6 OS=Homo sapiens GN=MPP6 PE=1 SV=2 - [MPP6_HUMAN]	6.6051	6.67	1	2	2	2	540	61.0788	6.17627
Q9BZQ8	Protein Niban OS=Homo sapiens GN=FAM129A PE=1 SV=1 - [NIBAN_HUMAN]	6.60055	4.53	1	2	2	4	928	103.07	4.77979
P78344	Eukaryotic translation initiation factor 4 gamma 2 OS=Homo sapiens GN=EIF4G2 PE=1 SV=1 - [IF4G2_HUMAN]	6.52366	2.76	1	2	2	2	907	102.297	7.13721
P49643	DNA primase large subunit OS=Homo sapiens GN=PRIM2 PE=1 SV=2 - [PRI2_HUMAN]	6.32532	4.91	1	2	2	2	509	58.769	7.91357
P19404	NADH dehydrogenase [ubiquinone] flavoprotein 2, mitochondrial OS=Homo sapiens GN=NDUFV2 PE=1 SV=2 - [NDUV2_HUMAN]	6.30945	9.24	1	2	2	2	249	27.374	8.06006
P33992	DNA replication licensing factor MCM5 OS=Homo sapiens GN=MCM5 PE=1 SV=5 - [MCM5_HUMAN]	6.07517	3.41	1	2	2	2	734	82.2332	8.36768
O00459	Phosphatidylinositol 3-kinase regulatory subunit beta OS=Homo sapiens GN=PIK3R2 PE=1 SV=2 - [P85B_HUMAN]	6.06856	4.4	1	2	2	2	728	81.4949	6.43018
Q6P1J9	Parafibromin OS=Homo sapiens GN=CDC73 PE=1 SV=1 - [CDC73_HUMAN]	5.99602	5.08	1	2	2	2	531	60.5391	9.61279
Q13838	Spliceosome RNA helicase DDX39B OS=Homo sapiens GN=DDX39B PE=1 SV=1 - [DX39B_HUMAN]	5.92438	4.91	1	2	2	2	428	48.9599	5.66846

## Sheet: Table S2. NP hits
Accession	Description	Score	Coverage	# Proteins	# Unique Peptides	# Peptides	# PSMs	# AAs	MW [kDa]	calc. pI
P18272	Nucleoprotein OS=Zaire ebolavirus (strain Mayinga-76) GN=NP PE=1 SV=2 - [NCAP_EBOZM]	2643.49	57.24	1	26	34	716	739	83.235	5.13525
P60709	Actin, cytoplasmic 1 OS=Homo sapiens GN=ACTB PE=1 SV=1 - [ACTB_HUMAN]	2451.24	59.2	2	7	17	1050	375	41.7097	5.47803
P04264	Keratin, type II cytoskeletal 1 OS=Homo sapiens GN=KRT1 PE=1 SV=6 - [K2C1_HUMAN]	2079.78	55.59	1	28	30	563	644	65.999	8.11865
P13645	Keratin, type I cytoskeletal 10 OS=Homo sapiens GN=KRT10 PE=1 SV=6 - [K1C10_HUMAN]	1965.18	40.58	1	21	23	548	584	58.7917	5.21143
P08670	Vimentin OS=Homo sapiens GN=VIM PE=1 SV=4 - [VIME_HUMAN]	1677.91	62.45	1	25	26	411	466	53.6191	5.12256
P35527	Keratin, type I cytoskeletal 9 OS=Homo sapiens GN=KRT9 PE=1 SV=3 - [K1C9_HUMAN]	1537.23	64.53	1	23	23	393	623	62.0268	5.23682
P68032	Actin, alpha cardiac muscle 1 OS=Homo sapiens GN=ACTC1 PE=1 SV=1 - [ACTC_HUMAN]	1510.12	46.68	1	1	15	716	377	41.9919	5.38916
P35908	Keratin, type II cytoskeletal 2 epidermal OS=Homo sapiens GN=KRT2 PE=1 SV=2 - [K22E_HUMAN]	1419.6	57.9	1	19	25	371	639	65.3932	8.00146
Q5XX08	Nucleoprotein OS=Sudan ebolavirus (strain Uganda-00) GN=NP PE=3 SV=1 - [NCAP_EBOSU]	1230.22	21.14	2	2	10	312	738	81.7545	4.86865
Q13813	Spectrin alpha chain, brain OS=Homo sapiens GN=SPTAN1 PE=1 SV=3 - [SPTA2_HUMAN]	1092.28	51.86	1	88	88	272	2472	284.364	5.35107
P68133	Actin, alpha skeletal muscle OS=Homo sapiens GN=ACTA1 PE=1 SV=1 - [ACTS_HUMAN]	1053.65	46.68	1	3	15	598	377	42.0239	5.38916
Q562R1	Beta-actin-like protein 2 OS=Homo sapiens GN=ACTBL2 PE=1 SV=2 - [ACTBL_HUMAN]	933.22	35.11	1	3	8	256	376	41.976	5.59229
Q01082	Spectrin beta chain, brain 1 OS=Homo sapiens GN=SPTBN1 PE=1 SV=2 - [SPTB2_HUMAN]	780.986	39	1	61	64	197	2364	274.439	5.56689
P68363	Tubulin alpha-1B chain OS=Homo sapiens GN=TUBA1B PE=1 SV=1 - [TBA1B_HUMAN]	718.13	48.12	1	14	14	176	451	50.1196	5.05908
P08107	Heat shock 70 kDa protein 1A/1B OS=Homo sapiens GN=HSPA1A PE=1 SV=5 - [HSP71_HUMAN]	675.173	51.95	1	22	23	165	641	70.009	5.65576
P35579	Myosin-9 OS=Homo sapiens GN=MYH9 PE=1 SV=4 - [MYH9_HUMAN]	670.69	35.41	1	46	52	157	1960	226.392	5.60498
O75369	Filamin-B OS=Homo sapiens GN=FLNB PE=1 SV=2 - [FLNB_HUMAN]	605.494	33.86	1	44	49	154	2602	277.99	5.73193
P21333	Filamin-A OS=Homo sapiens GN=FLNA PE=1 SV=4 - [FLNA_HUMAN]	550.237	32.45	1	47	50	159	2647	280.564	6.06201
P11142	Heat shock cognate 71 kDa protein OS=Homo sapiens GN=HSPA8 PE=1 SV=1 - [HSP7C_HUMAN]	546.445	66.25	1	27	29	138	646	70.8542	5.51611
P46940	Ras GTPase-activating-like protein IQGAP1 OS=Homo sapiens GN=IQGAP1 PE=1 SV=1 - [IQGA1_HUMAN]	522.583	42.06	1	44	45	143	1657	189.134	6.48096
P07437	Tubulin beta chain OS=Homo sapiens GN=TUBB PE=1 SV=2 - [TBB5_HUMAN]	515.029	48.87	1	5	16	130	444	49.639	4.89404
Q00610	Clathrin heavy chain 1 OS=Homo sapiens GN=CLTC PE=1 SV=5 - [CLH1_HUMAN]	446.653	36.18	1	40	40	139	1675	191.493	5.69385
P68371	Tubulin beta-2C chain OS=Homo sapiens GN=TUBB2C PE=1 SV=1 - [TBB2C_HUMAN]	437.248	39.78	1	3	14	109	445	49.799	4.89404
P35580	Myosin-10 OS=Homo sapiens GN=MYH10 PE=1 SV=3 - [MYH10_HUMAN]	378.222	27.63	1	30	37	88	1976	228.858	5.5415
P04350	Tubulin beta-4 chain OS=Homo sapiens GN=TUBB4 PE=1 SV=2 - [TBB4_HUMAN]	359.436	44.37	1	18	14	92	444	49.5539	4.88135
P02538	Keratin, type II cytoskeletal 6A OS=Homo sapiens GN=KRT6A PE=1 SV=3 - [K2C6A_HUMAN]	330.365	17.38	2	4	9	89	564	60.0083	8.00146
Q16643	Drebrin OS=Homo sapiens GN=DBN1 PE=1 SV=4 - [DREB_HUMAN]	327.038	23.27	1	9	9	108	649	71.3854	4.44971
P02768	Serum albumin OS=Homo sapiens GN=ALB PE=1 SV=2 - [ALBU_HUMAN]	324.296	2.46	1	2	2	86	609	69.3215	6.27783
P13647	Keratin, type II cytoskeletal 5 OS=Homo sapiens GN=KRT5 PE=1 SV=3 - [K2C5_HUMAN]	318.129	11.36	1	3	6	86	590	62.34	7.73779
P07477	Trypsin-1 OS=Homo sapiens GN=PRSS1 PE=1 SV=1 - [TRY1_HUMAN]	292.093	12.15	1	2	2	263	247	26.5411	6.50732
P10809	60 kDa heat shock protein, mitochondrial OS=Homo sapiens GN=HSPD1 PE=1 SV=2 - [CH60_HUMAN]	284.165	47.29	1	18	18	65	573	61.0164	5.87158
P06576	ATP synthase subunit beta, mitochondrial OS=Homo sapiens GN=ATP5B PE=1 SV=3 - [ATPB_HUMAN]	278.402	65.78	1	20	20	71	529	56.5246	5.40186
O43707	Alpha-actinin-4 OS=Homo sapiens GN=ACTN4 PE=1 SV=2 - [ACTN4_HUMAN]	255.329	33.26	1	11	20	65	911	104.788	5.43994
O15020	Spectrin beta chain, brain 2 OS=Homo sapiens GN=SPTBN2 PE=1 SV=3 - [SPTN2_HUMAN]	233.721	14.85	1	20	23	65	2390	271.157	6.11279
O43795	Myosin-Ib OS=Homo sapiens GN=MYO1B PE=1 SV=3 - [MYO1B_HUMAN]	233.157	17.69	1	11	12	74	1136	131.902	9.37842
P19013	Keratin, type II cytoskeletal 4 OS=Homo sapiens GN=KRT4 PE=1 SV=4 - [K2C4_HUMAN]	232.086	28.84	1	14	12	61	534	57.2498	6.60986
Q92616	Translational activator GCN1 OS=Homo sapiens GN=GCN1L1 PE=1 SV=6 - [GCN1L_HUMAN]	202.722	11.61	1	20	20	56	2671	292.572	7.47412
Q04695	Keratin, type I cytoskeletal 17 OS=Homo sapiens GN=KRT17 PE=1 SV=2 - [K1C17_HUMAN]	187.369	25.46	1	12	10	52	432	48.076	5.021
P38646	Stress-70 protein, mitochondrial OS=Homo sapiens GN=HSPA9 PE=1 SV=2 - [GRP75_HUMAN]	185.979	29.31	1	14	14	51	679	73.6348	6.16357
P12814	Alpha-actinin-1 OS=Homo sapiens GN=ACTN1 PE=1 SV=2 - [ACTN1_HUMAN]	183.845	21.3	1	5	14	52	892	102.993	5.41455
P07814	Bifunctional aminoacyl-tRNA synthetase OS=Homo sapiens GN=EPRS PE=1 SV=5 - [SYEP_HUMAN]	173.82	21.43	1	20	20	47	1512	170.483	7.32764
P11021	78 kDa glucose-regulated protein OS=Homo sapiens GN=HSPA5 PE=1 SV=2 - [GRP78_HUMAN]	171.498	37.16	1	15	17	43	654	72.2884	5.16064
P02533	Keratin, type I cytoskeletal 14 OS=Homo sapiens GN=KRT14 PE=1 SV=4 - [K1C14_HUMAN]	171.308	25.21	1	4	10	50	472	51.5294	5.16064
Q9UM54	Myosin-VI OS=Homo sapiens GN=MYO6 PE=1 SV=4 - [MYO6_HUMAN]	170.786	15.15	1	13	13	42	1294	149.596	8.52881
O00159	Myosin-Ic OS=Homo sapiens GN=MYO1C PE=1 SV=4 - [MYO1C_HUMAN]	170.576	14.86	1	10	11	43	1063	121.606	9.40771
P25705	ATP synthase subunit alpha, mitochondrial OS=Homo sapiens GN=ATP5A1 PE=1 SV=1 - [ATPA_HUMAN]	157.639	36.35	1	13	13	38	553	59.7136	9.12939
Q9NQH7	Probable Xaa-Pro aminopeptidase 3 OS=Homo sapiens GN=XPNPEP3 PE=1 SV=1 - [XPP3_HUMAN]	154.738	25.25	1	6	6	39	507	56.9968	6.82959
Q4VCS5	Angiomotin OS=Homo sapiens GN=AMOT PE=1 SV=1 - [AMOT_HUMAN]	154.63	20.85	1	14	14	41	1084	118.013	7.63525
P08779	Keratin, type I cytoskeletal 16 OS=Homo sapiens GN=KRT16 PE=1 SV=4 - [K1C16_HUMAN]	143.235	17.55	1	2	8	41	473	51.2362	5.04639
Q9BXW9	Fanconi anemia group D2 protein OS=Homo sapiens GN=FANCD2 PE=1 SV=1 - [FACD2_HUMAN]	137.339	16.86	1	11	13	32	1471	166.356	6.23975
O95347	Structural maintenance of chromosomes protein 2 OS=Homo sapiens GN=SMC2 PE=1 SV=2 - [SMC2_HUMAN]	136.53	22.22	1	11	20	37	1197	135.572	8.42627
P42704	Leucine-rich PPR motif-containing protein, mitochondrial OS=Homo sapiens GN=LRPPRC PE=1 SV=3 - [LPPRC_HUMAN]	135.58	11.19	1	10	10	35	1394	157.805	6.12549
Q92538	Golgi-specific brefeldin A-resistance guanine nucleotide exchange factor 1 OS=Homo sapiens GN=GBF1 PE=1 SV=2 - [GBF1_HUMAN]	126.767	11.67	1	10	15	30	1859	206.315	5.73193
P07900	Heat shock protein HSP 90-alpha OS=Homo sapiens GN=HSP90AA1 PE=1 SV=5 - [HS90A_HUMAN]	126.44	21.31	1	6	13	38	732	84.6067	5.021
P40227	T-complex protein 1 subunit zeta OS=Homo sapiens GN=CCT6A PE=1 SV=3 - [TCPZ_HUMAN]	125.886	17.89	1	7	7	30	531	57.9876	6.68311
O14654	Insulin receptor substrate 4 OS=Homo sapiens GN=IRS4 PE=1 SV=1 - [IRS4_HUMAN]	125.881	8.43	1	3	3	33	1257	133.685	8.44092
P08238	Heat shock protein HSP 90-beta OS=Homo sapiens GN=HSP90AB1 PE=1 SV=4 - [HS90B_HUMAN]	124.532	24.31	1	5	12	41	724	83.2121	5.03369
P49327	Fatty acid synthase OS=Homo sapiens GN=FASN PE=1 SV=3 - [FAS_HUMAN]	122.824	9.92	1	13	13	29	2511	273.254	6.44287
O14974	Protein phosphatase 1 regulatory subunit 12A OS=Homo sapiens GN=PPP1R12A PE=1 SV=1 - [MYPT1_HUMAN]	121.652	14.08	1	11	11	31	1030	115.211	5.40186
P13646	Keratin, type I cytoskeletal 13 OS=Homo sapiens GN=KRT13 PE=1 SV=4 - [K1C13_HUMAN]	121.565	22.05	1	10	9	32	458	49.5574	4.95752
Q9Y230	RuvB-like 2 OS=Homo sapiens GN=RUVBL2 PE=1 SV=3 - [RUVB2_HUMAN]	118.32	44.92	1	12	12	32	463	51.1246	5.64307
P06733	Alpha-enolase OS=Homo sapiens GN=ENO1 PE=1 SV=2 - [ENOA_HUMAN]	116.584	40.09	1	10	10	34	434	47.1393	7.38623
P05023	Sodium/potassium-transporting ATPase subunit alpha-1 OS=Homo sapiens GN=ATP1A1 PE=1 SV=1 - [AT1A1_HUMAN]	112.527	13.49	1	8	8	30	1023	112.824	5.49072
P08754	Guanine nucleotide-binding protein G(k) subunit alpha OS=Homo sapiens GN=GNAI3 PE=1 SV=3 - [GNAI3_HUMAN]	112.071	16.1	1	3	4	29	354	40.5063	5.69385
P78371	T-complex protein 1 subunit beta OS=Homo sapiens GN=CCT2 PE=1 SV=4 - [TCPB_HUMAN]	107.586	29.16	1	9	9	26	535	57.4521	6.45557
P68104	Elongation factor 1-alpha 1 OS=Homo sapiens GN=EEF1A1 PE=1 SV=1 - [EF1A1_HUMAN]	106.309	25.54	2	8	8	38	462	50.1091	9.01221
P22695	Cytochrome b-c1 complex subunit 2, mitochondrial OS=Homo sapiens GN=UQCRC2 PE=1 SV=3 - [QCR2_HUMAN]	106.063	35.76	1	9	9	29	453	48.4129	8.63135
Q86YZ3	Hornerin OS=Homo sapiens GN=HRNR PE=1 SV=2 - [HORN_HUMAN]	105.889	9.05	1	7	7	30	2850	282.228	10.0376
Q9Y2W1	Thyroid hormone receptor-associated protein 3 OS=Homo sapiens GN=THRAP3 PE=1 SV=2 - [TR150_HUMAN]	105.85	16.34	1	12	13	28	955	108.601	10.1548
P15924	Desmoplakin OS=Homo sapiens GN=DSP PE=1 SV=3 - [DESP_HUMAN]	104.605	1.53	1	2	2	28	2871	331.569	6.81494
Q9Y490	Talin-1 OS=Homo sapiens GN=TLN1 PE=1 SV=3 - [TLN1_HUMAN]	102.615	11.37	1	13	13	25	2541	269.599	6.07471
P14923	Junction plakoglobin OS=Homo sapiens GN=JUP PE=1 SV=3 - [PLAK_HUMAN]	100.056	5.1	1	2	2	37	745	81.6927	6.13818
Q14126	Desmoglein-2 OS=Homo sapiens GN=DSG2 PE=1 SV=2 - [DSG2_HUMAN]	99.6044	20.57	1	12	12	29	1118	122.218	5.23682
P14618	Pyruvate kinase isozymes M1/M2 OS=Homo sapiens GN=PKM2 PE=1 SV=4 - [KPYM_HUMAN]	98.8143	19.02	1	6	6	24	531	57.9	7.84033
P04844	Dolichyl-diphosphooligosaccharide--protein glycosyltransferase subunit 2 OS=Homo sapiens GN=RPN2 PE=1 SV=3 - [RPN2_HUMAN]	97.1701	24.56	1	10	10	22	631	69.241	5.69385
Q8NCM8	Cytoplasmic dynein 2 heavy chain 1 OS=Homo sapiens GN=DYNC2H1 PE=1 SV=4 - [DYHC2_HUMAN]	96.918	4.83	1	9	12	23	4307	492.311	6.53662
P55060	Exportin-2 OS=Homo sapiens GN=CSE1L PE=1 SV=3 - [XPO2_HUMAN]	94.5601	14.42	1	7	7	39	971	110.346	5.77002
Q9Y4I1	Myosin-Va OS=Homo sapiens GN=MYO5A PE=1 SV=2 - [MYO5A_HUMAN]	94.1757	7.76	1	8	9	25	1855	215.269	8.48486
Q9BQG0	Myb-binding protein 1A OS=Homo sapiens GN=MYBBP1A PE=1 SV=2 - [MBB1A_HUMAN]	93.9747	8.89	1	8	8	25	1328	148.762	9.27588
O75955	Flotillin-1 OS=Homo sapiens GN=FLOT1 PE=1 SV=3 - [FLOT1_HUMAN]	92.1313	35.6	1	10	10	23	427	47.3256	7.48877
P36873	Serine/threonine-protein phosphatase PP1-gamma catalytic subunit OS=Homo sapiens GN=PPP1CC PE=1 SV=1 - [PP1G_HUMAN]	92.0052	13	3	3	3	22	323	36.9597	6.53662
P35232	Prohibitin OS=Homo sapiens GN=PHB PE=1 SV=1 - [PHB_HUMAN]	91.3326	39.34	1	7	7	21	272	29.7859	5.75732
Q9Y265	RuvB-like 1 OS=Homo sapiens GN=RUVBL1 PE=1 SV=1 - [RUVB1_HUMAN]	90.2469	29.39	1	9	9	24	456	50.1963	6.41748
O75155	Cullin-associated NEDD8-dissociated protein 2 OS=Homo sapiens GN=CAND2 PE=1 SV=3 - [CAND2_HUMAN]	90.1905	10.92	1	9	9	22	1236	135.171	5.68115
O75533	Splicing factor 3B subunit 1 OS=Homo sapiens GN=SF3B1 PE=1 SV=3 - [SF3B1_HUMAN]	89.7045	11.12	1	8	8	29	1304	145.738	7.09326
P05388	60S acidic ribosomal protein P0 OS=Homo sapiens GN=RPLP0 PE=1 SV=1 - [RLA0_HUMAN]	89.6471	32.49	1	7	7	22	317	34.2518	5.97314
Q14152	Eukaryotic translation initiation factor 3 subunit A OS=Homo sapiens GN=EIF3A PE=1 SV=1 - [EIF3A_HUMAN]	88.2157	16.86	1	15	15	43	1382	166.468	6.78564
P22314	Ubiquitin-like modifier-activating enzyme 1 OS=Homo sapiens GN=UBA1 PE=1 SV=3 - [UBA1_HUMAN]	85.0321	11.44	1	6	6	27	1058	117.774	5.75732
P61978	Heterogeneous nuclear ribonucleoprotein K OS=Homo sapiens GN=HNRNPK PE=1 SV=1 - [HNRPK_HUMAN]	84.9382	11.23	1	4	4	20	463	50.9444	5.5415
P12273	Prolactin-inducible protein OS=Homo sapiens GN=PIP PE=1 SV=1 - [PIP_HUMAN]	84.746	26.03	1	3	3	22	146	16.5618	8.04541
Q969Z0	Protein TBRG4 OS=Homo sapiens GN=TBRG4 PE=1 SV=1 - [TBRG4_HUMAN]	83.2296	24.88	1	8	9	20	631	70.6934	7.41553
P04406	Glyceraldehyde-3-phosphate dehydrogenase OS=Homo sapiens GN=GAPDH PE=1 SV=3 - [G3P_HUMAN]	82.7376	20	1	4	4	21	335	36.0304	8.45557
Q99623	Prohibitin-2 OS=Homo sapiens GN=PHB2 PE=1 SV=2 - [PHB2_HUMAN]	80.7468	36.79	1	9	9	21	299	33.2759	9.83252
Q9UBB6	Neurochondrin OS=Homo sapiens GN=NCDN PE=1 SV=1 - [NCDN_HUMAN]	79.511	15.64	1	8	8	20	729	78.8136	5.47803
Q96F45	Zinc finger protein 503 OS=Homo sapiens GN=ZNF503 PE=1 SV=1 - [ZN503_HUMAN]	75.9347	16.25	1	6	6	18	646	62.5158	8.70459
P12236	ADP/ATP translocase 3 OS=Homo sapiens GN=SLC25A6 PE=1 SV=4 - [ADT3_HUMAN]	74.9792	13.76	1	1	4	20	298	32.8452	9.74463
Q99832	T-complex protein 1 subunit eta OS=Homo sapiens GN=CCT7 PE=1 SV=2 - [TCPH_HUMAN]	73.8626	12.89	1	4	4	24	543	59.3289	7.6499
P05141	ADP/ATP translocase 2 OS=Homo sapiens GN=SLC25A5 PE=1 SV=7 - [ADT2_HUMAN]	72.3831	19.46	1	2	5	19	298	32.8312	9.68604
P17987	T-complex protein 1 subunit alpha OS=Homo sapiens GN=TCP1 PE=1 SV=1 - [TCPA_HUMAN]	71.2906	29.5	1	8	8	19	556	60.3056	6.11279
Q9H9E3	Conserved oligomeric Golgi complex subunit 4 OS=Homo sapiens GN=COG4 PE=1 SV=3 - [COG4_HUMAN]	71.1468	11.46	1	7	5	16	785	89.0264	5.18604
Q00839	Heterogeneous nuclear ribonucleoprotein U OS=Homo sapiens GN=HNRNPU PE=1 SV=6 - [HNRPU_HUMAN]	70.741	13.33	1	6	6	17	825	90.528	5.99854
Q9Y6D5	Brefeldin A-inhibited guanine nucleotide-exchange protein 2 OS=Homo sapiens GN=ARFGEF2 PE=1 SV=3 - [BIG2_HUMAN]	70.3163	10.03	1	7	11	20	1785	201.909	6.32861
Q7Z3U7	Protein MON2 homolog OS=Homo sapiens GN=MON2 PE=1 SV=2 - [MON2_HUMAN]	70.3097	6.69	1	7	8	19	1718	190.365	6.1001
Q27J81	Inverted formin-2 OS=Homo sapiens GN=INF2 PE=1 SV=2 - [INF2_HUMAN]	70.2346	6.33	1	5	5	17	1249	135.54	5.37646
P67809	Nuclease-sensitive element-binding protein 1 OS=Homo sapiens GN=YBX1 PE=1 SV=3 - [YBOX1_HUMAN]	69.8171	41.98	1	8	8	15	324	35.9027	9.87646
P60842	Eukaryotic initiation factor 4A-I OS=Homo sapiens GN=EIF4A1 PE=1 SV=1 - [IF4A1_HUMAN]	69.301	35.96	1	7	8	22	406	46.1246	5.47803
Q86VP6	Cullin-associated NEDD8-dissociated protein 1 OS=Homo sapiens GN=CAND1 PE=1 SV=2 - [CAND1_HUMAN]	68.836	12.36	1	9	9	24	1230	136.289	5.78271
P62258	14-3-3 protein epsilon OS=Homo sapiens GN=YWHAE PE=1 SV=1 - [1433E_HUMAN]	68.6564	20.78	1	4	5	19	255	29.1554	4.7417
P19338	Nucleolin OS=Homo sapiens GN=NCL PE=1 SV=3 - [NUCL_HUMAN]	68.2187	9.3	1	4	4	16	710	76.5684	4.70361
Q07157	Tight junction protein ZO-1 OS=Homo sapiens GN=TJP1 PE=1 SV=3 - [ZO1_HUMAN]	68.1537	4.98	1	5	5	17	1748	195.34	6.69775
O00232	26S proteasome non-ATPase regulatory subunit 12 OS=Homo sapiens GN=PSMD12 PE=1 SV=3 - [PSD12_HUMAN]	67.9937	15.13	1	4	4	22	456	52.8706	7.6499
P48643	T-complex protein 1 subunit epsilon OS=Homo sapiens GN=CCT5 PE=1 SV=1 - [TCPE_HUMAN]	67.9357	19.22	1	6	6	17	541	59.6328	5.65576
Q9ULV4	Coronin-1C OS=Homo sapiens GN=CORO1C PE=1 SV=1 - [COR1C_HUMAN]	66.974	16.46	1	5	5	16	474	53.2151	7.07861
Q5VYK3	Proteasome-associated protein ECM29 homolog OS=Homo sapiens GN=ECM29 PE=1 SV=2 - [ECM29_HUMAN]	66.8913	4.61	1	5	5	17	1845	204.16	7.12256
P32969	60S ribosomal protein L9 OS=Homo sapiens GN=RPL9 PE=1 SV=1 - [RL9_HUMAN]	66.0542	42.71	1	4	4	14	192	21.8498	9.94971
Q6P2Q9	Pre-mRNA-processing-splicing factor 8 OS=Homo sapiens GN=PRPF8 PE=1 SV=2 - [PRP8_HUMAN]	65.9438	5.78	1	7	7	18	2335	273.427	8.83643
Q01518	Adenylyl cyclase-associated protein 1 OS=Homo sapiens GN=CAP1 PE=1 SV=5 - [CAP1_HUMAN]	65.9304	11.58	1	4	4	15	475	51.8687	8.06006
P27824	Calnexin OS=Homo sapiens GN=CANX PE=1 SV=2 - [CALX_HUMAN]	65.2683	16.22	1	6	6	23	592	67.5259	4.60205
P67936	Tropomyosin alpha-4 chain OS=Homo sapiens GN=TPM4 PE=1 SV=3 - [TPM4_HUMAN]	64.869	26.21	1	4	8	19	248	28.5045	4.69092
P43243	Matrin-3 OS=Homo sapiens GN=MATR3 PE=1 SV=2 - [MATR3_HUMAN]	64.445	9.68	1	4	4	16	847	94.5648	6.25244
P30153	Serine/threonine-protein phosphatase 2A 65 kDa regulatory subunit A alpha isoform OS=Homo sapiens GN=PPP2R1A PE=1 SV=4 - [2AAA_HUMAN]	63.3815	10.53	1	4	4	16	589	65.2669	5.10986
Q9P2J5	Leucyl-tRNA synthetase, cytoplasmic OS=Homo sapiens GN=LARS PE=1 SV=2 - [SYLC_HUMAN]	62.6247	10.8	1	8	8	16	1176	134.379	7.29834
P04843	Dolichyl-diphosphooligosaccharide--protein glycosyltransferase subunit 1 OS=Homo sapiens GN=RPN1 PE=1 SV=1 - [RPN1_HUMAN]	62.5142	19.44	1	7	7	16	607	68.5268	6.37939
P07197	Neurofilament medium polypeptide OS=Homo sapiens GN=NEFM PE=1 SV=3 - [NFM_HUMAN]	62.2294	13.54	1	7	8	15	916	102.411	4.90674
P42356	Phosphatidylinositol 4-kinase alpha OS=Homo sapiens GN=PI4KA PE=1 SV=3 - [PI4KA_HUMAN]	62.2037	3.52	1	4	4	15	2044	231.17	6.87354
Q29RF7	Sister chromatid cohesion protein PDS5 homolog A OS=Homo sapiens GN=PDS5A PE=1 SV=1 - [PDS5A_HUMAN]	61.9727	9.2	1	7	8	14	1337	150.734	7.91357
O43156	TEL2-interacting protein 1 homolog OS=Homo sapiens GN=TTI1 PE=1 SV=3 - [TTI1_HUMAN]	61.9057	10.56	1	7	7	14	1089	121.992	5.97314
Q07864	DNA polymerase epsilon catalytic subunit A OS=Homo sapiens GN=POLE PE=1 SV=5 - [DPOE1_HUMAN]	61.537	5.86	1	7	8	15	2286	261.351	6.39209
P19474	E3 ubiquitin-protein ligase TRIM21 OS=Homo sapiens GN=TRIM21 PE=1 SV=1 - [RO52_HUMAN]	60.5041	12.63	1	5	5	17	475	54.1351	6.37939
P09874	Poly [ADP-ribose] polymerase 1 OS=Homo sapiens GN=PARP1 PE=1 SV=4 - [PARP1_HUMAN]	60.2013	6.21	1	4	4	16	1014	113.012	8.88037
Q16891	Mitochondrial inner membrane protein OS=Homo sapiens GN=IMMT PE=1 SV=1 - [IMMT_HUMAN]	59.9418	19.39	1	8	8	16	758	83.6264	6.48096
P08195	4F2 cell-surface antigen heavy chain OS=Homo sapiens GN=SLC3A2 PE=1 SV=3 - [4F2_HUMAN]	59.7333	12.54	1	5	5	16	630	67.9517	5.0083
P17980	26S protease regulatory subunit 6A OS=Homo sapiens GN=PSMC3 PE=1 SV=3 - [PRS6A_HUMAN]	59.7145	30.75	1	8	8	22	439	49.1725	5.23682
Q6P996	Pyridoxal-dependent decarboxylase domain-containing protein 1 OS=Homo sapiens GN=PDXDC1 PE=1 SV=2 - [PDXD1_HUMAN]	59.2531	17.01	1	6	7	14	788	86.6523	5.37646
Q9NYF8	Bcl-2-associated transcription factor 1 OS=Homo sapiens GN=BCLAF1 PE=1 SV=2 - [BCLF1_HUMAN]	58.61	11.74	1	8	9	16	920	106.059	9.979
Q6AI08	HEAT repeat-containing protein 6 OS=Homo sapiens GN=HEATR6 PE=1 SV=1 - [HEAT6_HUMAN]	58.5856	7.54	1	6	6	14	1181	128.699	7.03467
Q8TCG1	Protein CIP2A OS=Homo sapiens GN=KIAA1524 PE=1 SV=2 - [CIP2A_HUMAN]	58.2135	6.08	1	6	3	16	905	102.121	6.22705
Q96KK5	Histone H2A type 1-H OS=Homo sapiens GN=HIST1H2AH PE=1 SV=3 - [H2A1H_HUMAN]	57.7932	37.5	8	2	2	12	128	13.8978	10.8872
O14981	TATA-binding protein-associated factor 172 OS=Homo sapiens GN=BTAF1 PE=1 SV=2 - [BTAF1_HUMAN]	57.3663	6.6	1	6	8	14	1849	206.756	6.52197
P06753	Tropomyosin alpha-3 chain OS=Homo sapiens GN=TPM3 PE=1 SV=1 - [TPM3_HUMAN]	57.2618	18.31	1	2	6	17	284	32.7987	4.71631
P63104	14-3-3 protein zeta/delta OS=Homo sapiens GN=YWHAZ PE=1 SV=1 - [1433Z_HUMAN]	57.2381	22.04	1	3	4	15	245	27.7277	4.79248
Q6YHU6	Thyroid adenoma-associated protein OS=Homo sapiens GN=THADA PE=1 SV=1 - [THADA_HUMAN]	57.1174	7.63	1	6	8	14	1953	219.465	6.06201
Q9Y6D6	Brefeldin A-inhibited guanine nucleotide-exchange protein 1 OS=Homo sapiens GN=ARFGEF1 PE=1 SV=2 - [BIG1_HUMAN]	56.9318	7.25	1	6	9	15	1849	208.635	5.84619
O43175	D-3-phosphoglycerate dehydrogenase OS=Homo sapiens GN=PHGDH PE=1 SV=4 - [SERA_HUMAN]	56.75	23.08	1	6	6	16	533	56.6144	6.7124
Q9Y4R8	Telomere length regulation protein TEL2 homolog OS=Homo sapiens GN=TELO2 PE=1 SV=2 - [TELO2_HUMAN]	55.9943	9.68	1	6	4	11	837	91.6892	5.75732
Q15758	Neutral amino acid transporter B(0) OS=Homo sapiens GN=SLC1A5 PE=1 SV=2 - [AAAT_HUMAN]	55.9402	12.94	1	5	5	16	541	56.5623	5.47803
Q08211	ATP-dependent RNA helicase A OS=Homo sapiens GN=DHX9 PE=1 SV=4 - [DHX9_HUMAN]	55.8892	5.98	1	5	5	16	1270	140.869	6.84424
P28331	NADH-ubiquinone oxidoreductase 75 kDa subunit, mitochondrial OS=Homo sapiens GN=NDUFS1 PE=1 SV=3 - [NDUS1_HUMAN]	55.0184	16.78	1	7	7	16	727	79.4165	6.22705
O95163	Elongator complex protein 1 OS=Homo sapiens GN=IKBKAP PE=1 SV=3 - [ELP1_HUMAN]	54.938	10.59	1	6	9	14	1332	150.159	5.93506
P52292	Importin subunit alpha-2 OS=Homo sapiens GN=KPNA2 PE=1 SV=1 - [IMA2_HUMAN]	54.6013	20.42	1	5	5	21	529	57.8259	5.40186
Q15084	Protein disulfide-isomerase A6 OS=Homo sapiens GN=PDIA6 PE=1 SV=1 - [PDIA6_HUMAN]	54.0466	15.23	1	5	5	14	440	48.0913	5.08447
P26599	Polypyrimidine tract-binding protein 1 OS=Homo sapiens GN=PTBP1 PE=1 SV=1 - [PTBP1_HUMAN]	53.7205	19.02	1	4	4	11	531	57.1856	9.17334
Q14160	Protein scribble homolog OS=Homo sapiens GN=SCRIB PE=1 SV=4 - [SCRIB_HUMAN]	53.5254	5.28	1	4	4	16	1630	174.778	5.07178
Q9H2M9	Rab3 GTPase-activating protein non-catalytic subunit OS=Homo sapiens GN=RAB3GAP2 PE=1 SV=1 - [RBGPR_HUMAN]	53.2618	7.9	1	6	6	14	1393	155.886	5.61768
P41252	Isoleucyl-tRNA synthetase, cytoplasmic OS=Homo sapiens GN=IARS PE=1 SV=2 - [SYIC_HUMAN]	53.0396	8.32	1	6	6	13	1262	144.406	6.15088
P63092	Guanine nucleotide-binding protein G(s) subunit alpha isoforms short OS=Homo sapiens GN=GNAS PE=1 SV=1 - [GNAS2_HUMAN]	52.7011	26.9	2	6	7	18	394	45.6359	5.8208
Q14139	Ubiquitin conjugation factor E4 A OS=Homo sapiens GN=UBE4A PE=1 SV=2 - [UBE4A_HUMAN]	52.6019	6.47	1	6	4	12	1066	122.482	5.23682
Q14315	Filamin-C OS=Homo sapiens GN=FLNC PE=1 SV=3 - [FLNC_HUMAN]	52.2293	3.78	1	3	8	15	2725	290.841	5.97314
P11940	Polyadenylate-binding protein 1 OS=Homo sapiens GN=PABPC1 PE=1 SV=2 - [PABP1_HUMAN]	51.964	14.62	1	6	6	13	636	70.6259	9.49561
Q14257	Reticulocalbin-2 OS=Homo sapiens GN=RCN2 PE=1 SV=1 - [RCN2_HUMAN]	50.5114	25.87	1	6	6	11	317	36.8536	4.39893
P43686	26S protease regulatory subunit 6B OS=Homo sapiens GN=PSMC4 PE=1 SV=2 - [PRS6B_HUMAN]	50.3119	29.67	1	6	6	12	418	47.3365	5.21143
Q02878	60S ribosomal protein L6 OS=Homo sapiens GN=RPL6 PE=1 SV=3 - [RL6_HUMAN]	50.1091	15.63	1	3	3	14	288	32.7076	10.5796
P25311	Zinc-alpha-2-glycoprotein OS=Homo sapiens GN=AZGP1 PE=1 SV=2 - [ZA2G_HUMAN]	49.6441	19.46	1	4	4	14	298	34.2371	6.04932
Q96ER3	Protein SAAL1 OS=Homo sapiens GN=SAAL1 PE=1 SV=2 - [SAAL1_HUMAN]	48.8404	10.55	1	6	4	11	474	53.5237	4.50049
P40939	Trifunctional enzyme subunit alpha, mitochondrial OS=Homo sapiens GN=HADHA PE=1 SV=2 - [ECHA_HUMAN]	48.7435	10.35	1	5	5	12	763	82.9469	9.0415
P27348	14-3-3 protein theta OS=Homo sapiens GN=YWHAQ PE=1 SV=1 - [1433T_HUMAN]	48.42	24.9	1	3	4	13	245	27.7468	4.77979
Q9UNS1	Protein timeless homolog OS=Homo sapiens GN=TIMELESS PE=1 SV=2 - [TIM_HUMAN]	48.2932	9.44	1	5	9	15	1208	138.572	5.40186
P21359	Neurofibromin OS=Homo sapiens GN=NF1 PE=1 SV=2 - [NF1_HUMAN]	48.1718	4.83	1	5	9	13	2839	319.168	7.38623
P29966	Myristoylated alanine-rich C-kinase substrate OS=Homo sapiens GN=MARCKS PE=1 SV=4 - [MARCS_HUMAN]	48.1221	25.3	1	5	5	12	332	31.5359	4.44971
P50991	T-complex protein 1 subunit delta OS=Homo sapiens GN=CCT4 PE=1 SV=4 - [TCPD_HUMAN]	47.6379	12.8	1	4	4	14	539	57.8878	7.82568
O14773	Tripeptidyl-peptidase 1 OS=Homo sapiens GN=TPP1 PE=1 SV=2 - [TPP1_HUMAN]	47.4932	12.97	1	5	4	11	563	61.2096	6.48096
Q16352	Alpha-internexin OS=Homo sapiens GN=INA PE=1 SV=2 - [AINX_HUMAN]	47.4876	16.03	1	5	6	13	499	55.3574	5.40186
O75643	U5 small nuclear ribonucleoprotein 200 kDa helicase OS=Homo sapiens GN=SNRNP200 PE=1 SV=2 - [U520_HUMAN]	47.3728	5.01	1	6	6	12	2136	244.353	6.06201
P28340	DNA polymerase delta catalytic subunit OS=Homo sapiens GN=POLD1 PE=1 SV=2 - [DPOD1_HUMAN]	46.6326	11.83	1	5	7	11	1107	123.553	7.03467
Q9UJS0	Calcium-binding mitochondrial carrier protein Aralar2 OS=Homo sapiens GN=SLC25A13 PE=1 SV=2 - [CMC2_HUMAN]	46.3381	21.04	1	7	7	13	675	74.1286	8.6167
P24539	ATP synthase subunit b, mitochondrial OS=Homo sapiens GN=ATP5F1 PE=1 SV=2 - [AT5F1_HUMAN]	46.1265	14.45	1	3	3	10	256	28.8903	9.36377
P21796	Voltage-dependent anion-selective channel protein 1 OS=Homo sapiens GN=VDAC1 PE=1 SV=2 - [VDAC1_HUMAN]	45.8901	33.22	1	6	7	12	283	30.7536	8.54346
Q14669	Probable E3 ubiquitin-protein ligase TRIP12 OS=Homo sapiens GN=TRIP12 PE=1 SV=1 - [TRIPC_HUMAN]	45.714	4.87	1	5	7	12	1992	220.296	8.48486
P35221	Catenin alpha-1 OS=Homo sapiens GN=CTNNA1 PE=1 SV=1 - [CTNA1_HUMAN]	45.5655	10.82	1	4	4	10	906	100.009	6.29053
Q15386	Ubiquitin-protein ligase E3C OS=Homo sapiens GN=UBE3C PE=1 SV=3 - [UBE3C_HUMAN]	45.2983	6.74	1	5	5	10	1083	123.844	6.7124
P09651	Heterogeneous nuclear ribonucleoprotein A1 OS=Homo sapiens GN=HNRNPA1 PE=1 SV=5 - [ROA1_HUMAN]	45.0176	19.62	1	5	5	12	372	38.7231	9.12939
O00303	Eukaryotic translation initiation factor 3 subunit F OS=Homo sapiens GN=EIF3F PE=1 SV=1 - [EIF3F_HUMAN]	45.0101	10.08	1	2	2	11	357	37.5402	5.45264
O43242	26S proteasome non-ATPase regulatory subunit 3 OS=Homo sapiens GN=PSMD3 PE=1 SV=2 - [PSMD3_HUMAN]	44.5744	10.11	1	4	4	12	534	60.9395	8.44092
P00338	L-lactate dehydrogenase A chain OS=Homo sapiens GN=LDHA PE=1 SV=2 - [LDHA_HUMAN]	44.5296	12.35	1	3	3	11	332	36.6654	8.26514
P39023	60S ribosomal protein L3 OS=Homo sapiens GN=RPL3 PE=1 SV=2 - [RL3_HUMAN]	44.3373	21.59	1	5	5	11	403	46.0798	10.1841
P31946	14-3-3 protein beta/alpha OS=Homo sapiens GN=YWHAB PE=1 SV=3 - [1433B_HUMAN]	44.215	17.48	1	2	3	12	246	28.0648	4.83057
P13639	Elongation factor 2 OS=Homo sapiens GN=EEF2 PE=1 SV=4 - [EF2_HUMAN]	43.991	6.88	1	3	3	11	858	95.277	6.82959
Q9C0E2	Exportin-4 OS=Homo sapiens GN=XPO4 PE=1 SV=2 - [XPO4_HUMAN]	43.9339	3.74	1	5	2	10	1151	130.056	5.04639
P07195	L-lactate dehydrogenase B chain OS=Homo sapiens GN=LDHB PE=1 SV=2 - [LDHB_HUMAN]	43.8318	15.87	1	4	4	11	334	36.6151	6.04932
O00231	26S proteasome non-ATPase regulatory subunit 11 OS=Homo sapiens GN=PSMD11 PE=1 SV=3 - [PSD11_HUMAN]	43.8218	24.88	1	7	7	12	422	47.434	6.48096
Q05682	Caldesmon OS=Homo sapiens GN=CALD1 PE=1 SV=2 - [CALD1_HUMAN]	43.6125	10.59	1	5	5	10	793	93.1945	5.66846
O00571	ATP-dependent RNA helicase DDX3X OS=Homo sapiens GN=DDX3X PE=1 SV=3 - [DDX3X_HUMAN]	43.6101	9.37	1	4	4	10	662	73.198	7.18115
Q96MW5	Conserved oligomeric Golgi complex subunit 8 OS=Homo sapiens GN=COG8 PE=1 SV=2 - [COG8_HUMAN]	43.5733	13.07	1	5	4	10	612	68.3803	5.19873
P06748	Nucleophosmin OS=Homo sapiens GN=NPM1 PE=1 SV=2 - [NPM_HUMAN]	43.3815	18.71	1	3	3	11	294	32.5548	4.77979
P50990	T-complex protein 1 subunit theta OS=Homo sapiens GN=CCT8 PE=1 SV=4 - [TCPQ_HUMAN]	43.2276	13.14	1	6	6	13	548	59.5825	5.60498
Q14156	Protein EFR3 homolog A OS=Homo sapiens GN=EFR3A PE=1 SV=2 - [EFR3A_HUMAN]	42.9922	3.9	1	2	2	11	821	92.8649	6.69775
A6NIZ1	Ras-related protein Rap-1b-like protein OS=Homo sapiens PE=2 SV=1 - [RP1BL_HUMAN]	42.8322	28.8	3	4	4	12	184	20.9116	5.47803
Q14974	Importin subunit beta-1 OS=Homo sapiens GN=KPNB1 PE=1 SV=2 - [IMB1_HUMAN]	42.7344	12.9	1	6	6	12	876	97.108	4.77979
O95831	Apoptosis-inducing factor 1, mitochondrial OS=Homo sapiens GN=AIFM1 PE=1 SV=1 - [AIFM1_HUMAN]	42.6366	15.66	1	7	7	12	613	66.8589	8.95361
Q9BTW9	Tubulin-specific chaperone D OS=Homo sapiens GN=TBCD PE=1 SV=2 - [TBCD_HUMAN]	42.4557	8.72	1	5	5	10	1192	132.515	6.18896
Q86VI3	Ras GTPase-activating-like protein IQGAP3 OS=Homo sapiens GN=IQGAP3 PE=1 SV=2 - [IQGA3_HUMAN]	42.4251	4.23	1	2	3	10	1631	184.584	7.6499
O75489	NADH dehydrogenase [ubiquinone] iron-sulfur protein 3, mitochondrial OS=Homo sapiens GN=NDUFS3 PE=1 SV=1 - [NDUS3_HUMAN]	42.2438	25.38	1	6	6	12	264	30.2227	7.50342
O43264	Centromere/kinetochore protein zw10 homolog OS=Homo sapiens GN=ZW10 PE=1 SV=3 - [ZW10_HUMAN]	41.6996	7.32	1	5	3	9	779	88.7729	6.26514
P35613	Basigin OS=Homo sapiens GN=BSG PE=1 SV=2 - [BASI_HUMAN]	41.6424	12.99	1	4	4	10	385	42.1741	5.65576
Q15555	Microtubule-associated protein RP/EB family member 2 OS=Homo sapiens GN=MAPRE2 PE=1 SV=1 - [MARE2_HUMAN]	41.4582	9.79	1	5	2	11	327	37.0082	5.56689
Q3ZCQ8	Mitochondrial import inner membrane translocase subunit TIM50 OS=Homo sapiens GN=TIMM50 PE=1 SV=2 - [TIM50_HUMAN]	41.2348	20.11	1	5	5	11	353	39.6215	8.36768
A2RRP1	Neuroblastoma-amplified sequence OS=Homo sapiens GN=NBAS PE=1 SV=2 - [NBAS_HUMAN]	41.1462	4.18	1	5	7	10	2371	268.401	5.96045
Q9Y224	UPF0568 protein C14orf166 OS=Homo sapiens GN=C14orf166 PE=1 SV=1 - [CN166_HUMAN]	40.9261	29.51	1	5	5	11	244	28.0507	6.65381
Q8N8S7	Protein enabled homolog OS=Homo sapiens GN=ENAH PE=1 SV=2 - [ENAH_HUMAN]	40.6977	8.46	1	2	2	24	591	66.4699	6.93213
P26641	Elongation factor 1-gamma OS=Homo sapiens GN=EEF1G PE=1 SV=3 - [EF1G_HUMAN]	40.6673	22.88	1	6	6	13	437	50.0871	6.66846
Q8NC51	Plasminogen activator inhibitor 1 RNA-binding protein OS=Homo sapiens GN=SERBP1 PE=1 SV=2 - [PAIRB_HUMAN]	40.6178	13.48	1	4	4	10	408	44.9385	8.646
P61981	14-3-3 protein gamma OS=Homo sapiens GN=YWHAG PE=1 SV=2 - [1433G_HUMAN]	40.3818	21.46	1	3	4	12	247	28.2849	4.89404
Q14318	Peptidyl-prolyl cis-trans isomerase FKBP8 OS=Homo sapiens GN=FKBP8 PE=1 SV=2 - [FKBP8_HUMAN]	40.3365	14.56	1	5	3	9	412	44.5337	4.84326
P50395	Rab GDP dissociation inhibitor beta OS=Homo sapiens GN=GDI2 PE=1 SV=2 - [GDIB_HUMAN]	40.2958	13.71	1	5	5	10	445	50.6309	6.46826
Q96QU8	Exportin-6 OS=Homo sapiens GN=XPO6 PE=1 SV=1 - [XPO6_HUMAN]	40.2404	8.89	1	4	6	11	1125	128.801	6.354
P62241	40S ribosomal protein S8 OS=Homo sapiens GN=RPS8 PE=1 SV=2 - [RS8_HUMAN]	40.1269	28.85	1	5	5	10	208	24.1902	10.3159
P27708	CAD protein OS=Homo sapiens GN=CAD PE=1 SV=3 - [PYR1_HUMAN]	39.5788	4.85	1	5	5	13	2225	242.829	6.45557
Q9NVI7	ATPase family AAA domain-containing protein 3A OS=Homo sapiens GN=ATAD3A PE=1 SV=2 - [ATD3A_HUMAN]	39.5654	8.68	1	3	4	9	634	71.3247	8.98291
Q9UHB6	LIM domain and actin-binding protein 1 OS=Homo sapiens GN=LIMA1 PE=1 SV=1 - [LIMA1_HUMAN]	39.4187	10.28	1	5	5	15	759	85.1734	6.84424
P30876	DNA-directed RNA polymerase II subunit RPB2 OS=Homo sapiens GN=POLR2B PE=1 SV=1 - [RPB2_HUMAN]	38.8736	7.5	1	4	6	11	1174	133.811	6.87354
P15880	40S ribosomal protein S2 OS=Homo sapiens GN=RPS2 PE=1 SV=2 - [RS2_HUMAN]	38.5888	18.77	1	4	4	10	293	31.3046	10.2427
P31689	DnaJ homolog subfamily A member 1 OS=Homo sapiens GN=DNAJA1 PE=1 SV=2 - [DNJA1_HUMAN]	38.402	20.4	1	5	5	12	397	44.8395	7.07861
P80723	Brain acid soluble protein 1 OS=Homo sapiens GN=BASP1 PE=1 SV=2 - [BASP1_HUMAN]	38.3892	50.66	1	6	6	10	227	22.68	4.62744
Q13576	Ras GTPase-activating-like protein IQGAP2 OS=Homo sapiens GN=IQGAP2 PE=1 SV=4 - [IQGA2_HUMAN]	38.3683	6.48	1	6	6	9	1575	180.465	5.64307
Q99707	Methionine synthase OS=Homo sapiens GN=MTR PE=1 SV=2 - [METH_HUMAN]	38.105	5.69	1	4	5	9	1265	140.437	5.57959
Q14746	Conserved oligomeric Golgi complex subunit 2 OS=Homo sapiens GN=COG2 PE=1 SV=1 - [COG2_HUMAN]	37.9214	17.07	1	4	6	13	738	83.1553	6.62451
Q8TEX9	Importin-4 OS=Homo sapiens GN=IPO4 PE=1 SV=2 - [IPO4_HUMAN]	37.067	7.4	1	4	4	9	1081	118.64	4.95752
Q9H9B4	Sideroflexin-1 OS=Homo sapiens GN=SFXN1 PE=1 SV=4 - [SFXN1_HUMAN]	37.0342	17.7	1	3	3	9	322	35.5963	9.0708
P23396	40S ribosomal protein S3 OS=Homo sapiens GN=RPS3 PE=1 SV=2 - [RS3_HUMAN]	36.9286	35.39	1	6	6	10	243	26.6714	9.65674
P13797	Plastin-3 OS=Homo sapiens GN=PLS3 PE=1 SV=4 - [PLST_HUMAN]	36.8119	6.67	1	3	3	10	630	70.7662	5.60498
Q9UPU5	Ubiquitin carboxyl-terminal hydrolase 24 OS=Homo sapiens GN=USP24 PE=1 SV=3 - [UBP24_HUMAN]	36.7824	6.18	1	4	7	8	2620	294.178	6.13818
Q70CQ2	Ubiquitin carboxyl-terminal hydrolase 34 OS=Homo sapiens GN=USP34 PE=1 SV=2 - [UBP34_HUMAN]	36.5913	2.12	1	4	4	8	3546	403.973	5.8208
P12270	Nucleoprotein TPR OS=Homo sapiens GN=TPR PE=1 SV=3 - [TPR_HUMAN]	36.3881	1.4	1	2	2	8	2363	267.131	5.021
P12268	Inosine-5'-monophosphate dehydrogenase 2 OS=Homo sapiens GN=IMPDH2 PE=1 SV=2 - [IMDH2_HUMAN]	36.2585	12.06	1	4	4	10	514	55.7696	6.90283
Q04637	Eukaryotic translation initiation factor 4 gamma 1 OS=Homo sapiens GN=EIF4G1 PE=1 SV=4 - [IF4G1_HUMAN]	36.2422	6.38	1	6	6	17	1599	175.382	5.32568
Q5JTZ9	Alanyl-tRNA synthetase, mitochondrial OS=Homo sapiens GN=AARS2 PE=1 SV=1 - [SYAM_HUMAN]	36.2147	10.96	1	4	4	7	985	107.273	6.26514
P26640	Valyl-tRNA synthetase OS=Homo sapiens GN=VARS PE=1 SV=4 - [SYVC_HUMAN]	36.1678	5.7	1	3	3	13	1264	140.387	7.59131
P61247	40S ribosomal protein S3a OS=Homo sapiens GN=RPS3A PE=1 SV=2 - [RS3A_HUMAN]	36.0595	27.65	1	6	6	10	264	29.9257	9.72998
Q8TEQ6	Gem-associated protein 5 OS=Homo sapiens GN=GEMIN5 PE=1 SV=3 - [GEMI5_HUMAN]	36.0434	5.5	1	4	5	9	1508	168.483	6.62451
O75306	NADH dehydrogenase [ubiquinone] iron-sulfur protein 2, mitochondrial OS=Homo sapiens GN=NDUFS2 PE=1 SV=2 - [NDUS2_HUMAN]	35.8923	9.94	1	2	2	7	463	52.5117	7.54736
Q02978	Mitochondrial 2-oxoglutarate/malate carrier protein OS=Homo sapiens GN=SLC25A11 PE=1 SV=3 - [M2OM_HUMAN]	35.8633	15.61	1	3	3	9	314	34.0399	9.90576
Q9UKZ1	UPF0760 protein C2orf29 OS=Homo sapiens GN=C2orf29 PE=1 SV=1 - [CB029_HUMAN]	35.743	5.88	1	4	2	8	510	55.1803	6.40479
P62191	26S protease regulatory subunit 4 OS=Homo sapiens GN=PSMC1 PE=1 SV=1 - [PRS4_HUMAN]	35.3629	8.41	1	3	3	8	440	49.1537	6.21436
Q15393	Splicing factor 3B subunit 3 OS=Homo sapiens GN=SF3B3 PE=1 SV=4 - [SF3B3_HUMAN]	35.3164	4.68	1	3	3	8	1217	135.492	5.26221
P07237	Protein disulfide-isomerase OS=Homo sapiens GN=P4HB PE=1 SV=3 - [PDIA1_HUMAN]	35.0997	15.75	1	4	4	8	508	57.0807	4.86865
Q9UJZ1	Stomatin-like protein 2 OS=Homo sapiens GN=STOML2 PE=1 SV=1 - [STML2_HUMAN]	35.0577	21.91	1	4	4	8	356	38.5102	7.38623
O94822	E3 ubiquitin-protein ligase listerin OS=Homo sapiens GN=LTN1 PE=1 SV=6 - [LTN1_HUMAN]	34.9611	4.36	1	4	6	10	1766	200.423	6.25244
Q5T9A4	ATPase family AAA domain-containing protein 3B OS=Homo sapiens GN=ATAD3B PE=1 SV=1 - [ATD3B_HUMAN]	34.8965	10.19	1	3	4	9	648	72.5273	9.20264
O00165	HCLS1-associated protein X-1 OS=Homo sapiens GN=HAX1 PE=1 SV=2 - [HAX1_HUMAN]	34.85	28.67	1	4	4	8	279	31.6011	4.91943
Q12905	Interleukin enhancer-binding factor 2 OS=Homo sapiens GN=ILF2 PE=1 SV=2 - [ILF2_HUMAN]	34.2896	17.18	1	4	4	9	390	43.0352	5.26221
Q14254	Flotillin-2 OS=Homo sapiens GN=FLOT2 PE=1 SV=2 - [FLOT2_HUMAN]	34.233	15.89	1	5	5	9	428	47.0347	5.24951
P12277	Creatine kinase B-type OS=Homo sapiens GN=CKB PE=1 SV=1 - [KCRB_HUMAN]	34.1631	8.66	1	2	2	8	381	42.6173	5.59229
P05455	Lupus La protein OS=Homo sapiens GN=SSB PE=1 SV=2 - [LA_HUMAN]	34.1504	10.78	1	4	4	9	408	46.8082	7.12256
P50748	Kinetochore-associated protein 1 OS=Homo sapiens GN=KNTC1 PE=1 SV=1 - [KNTC1_HUMAN]	33.3658	3.89	1	4	5	9	2209	250.588	5.97314
P78347	General transcription factor II-I OS=Homo sapiens GN=GTF2I PE=1 SV=2 - [GTF2I_HUMAN]	33.2306	6.21	1	3	3	8	998	112.346	6.39209
Q96TC7	Regulator of microtubule dynamics protein 3 OS=Homo sapiens GN=FAM82A2 PE=1 SV=2 - [RMD3_HUMAN]	33.029	10.64	1	4	4	9	470	52.086	5.09717
Q6PKG0	La-related protein 1 OS=Homo sapiens GN=LARP1 PE=1 SV=2 - [LARP1_HUMAN]	32.9771	1.73	1	2	2	8	1096	123.434	8.82178
Q07021	Complement component 1 Q subcomponent-binding protein, mitochondrial OS=Homo sapiens GN=C1QBP PE=1 SV=1 - [C1QBP_HUMAN]	32.7393	17.02	1	3	3	8	282	31.3426	4.84326
Q86UP2	Kinectin OS=Homo sapiens GN=KTN1 PE=1 SV=1 - [KTN1_HUMAN]	32.5885	3.46	1	3	3	8	1357	156.179	5.64307
Q9UBB4	Ataxin-10 OS=Homo sapiens GN=ATXN10 PE=1 SV=1 - [ATX10_HUMAN]	32.5191	14.74	1	4	5	9	475	53.4548	5.24951
O15360	Fanconi anemia group A protein OS=Homo sapiens GN=FANCA PE=1 SV=2 - [FANCA_HUMAN]	32.4592	5.29	1	4	4	13	1455	162.671	6.59521
P36578	60S ribosomal protein L4 OS=Homo sapiens GN=RPL4 PE=1 SV=5 - [RL4_HUMAN]	32.4065	12.18	1	4	4	8	427	47.6674	11.063
P06744	Glucose-6-phosphate isomerase OS=Homo sapiens GN=GPI PE=1 SV=4 - [G6PI_HUMAN]	32.3361	5.73	1	2	2	9	558	63.1072	8.32373
P09661	U2 small nuclear ribonucleoprotein A' OS=Homo sapiens GN=SNRPA1 PE=1 SV=2 - [RU2A_HUMAN]	32.2653	23.14	1	4	4	12	255	28.3981	8.6167
P07196	Neurofilament light polypeptide OS=Homo sapiens GN=NEFL PE=1 SV=3 - [NFL_HUMAN]	32.1572	6.45	1	2	2	8	543	61.4792	4.65283
Q99714	3-hydroxyacyl-CoA dehydrogenase type-2 OS=Homo sapiens GN=HSD17B10 PE=1 SV=3 - [HCD2_HUMAN]	32.1489	25.29	1	3	3	9	261	26.9061	7.78174
Q9Y3R5	Protein dopey-2 OS=Homo sapiens GN=DOPEY2 PE=1 SV=5 - [DOP2_HUMAN]	32.0828	3.09	1	4	5	8	2298	258.068	6.29053
Q8WUM0	Nuclear pore complex protein Nup133 OS=Homo sapiens GN=NUP133 PE=1 SV=2 - [NU133_HUMAN]	31.8286	9	1	4	6	8	1156	128.898	5.09717
P0CG48	Polyubiquitin-C OS=Homo sapiens GN=UBC PE=1 SV=2 - [UBC_HUMAN]	31.6781	32.85	4	2	2	8	685	76.9815	7.66455
Q13200	26S proteasome non-ATPase regulatory subunit 2 OS=Homo sapiens GN=PSMD2 PE=1 SV=3 - [PSMD2_HUMAN]	31.5643	6.72	1	3	3	8	908	100.136	5.19873
P11233	Ras-related protein Ral-A OS=Homo sapiens GN=RALA PE=1 SV=1 - [RALA_HUMAN]	31.4539	29.61	1	3	3	7	206	23.552	7.10791
Q13148	TAR DNA-binding protein 43 OS=Homo sapiens GN=TARDBP PE=1 SV=1 - [TADBP_HUMAN]	31.313	15.94	1	4	4	9	414	44.7113	6.18896
Q9UP83	Conserved oligomeric Golgi complex subunit 5 OS=Homo sapiens GN=COG5 PE=1 SV=3 - [COG5_HUMAN]	31.3037	6.32	1	4	3	7	839	92.6848	6.59521
Q07020	60S ribosomal protein L18 OS=Homo sapiens GN=RPL18 PE=1 SV=2 - [RL18_HUMAN]	31.1217	19.68	1	3	3	8	188	21.6211	11.7222
Q9BUP0	EF-hand domain-containing protein D1 OS=Homo sapiens GN=EFHD1 PE=1 SV=1 - [EFHD1_HUMAN]	31.063	22.18	1	4	4	8	239	26.9108	5.38916
P62424	60S ribosomal protein L7a OS=Homo sapiens GN=RPL7A PE=1 SV=2 - [RL7A_HUMAN]	30.5626	15.04	1	4	4	8	266	29.977	10.6089
P62195	26S protease regulatory subunit 8 OS=Homo sapiens GN=PSMC5 PE=1 SV=1 - [PRS8_HUMAN]	30.4366	22.41	1	5	5	7	406	45.5971	7.54736
Q9UBD5	Origin recognition complex subunit 3 OS=Homo sapiens GN=ORC3 PE=1 SV=1 - [ORC3_HUMAN]	30.4345	4.5	1	3	2	7	711	82.2015	7.60596
O14727	Apoptotic protease-activating factor 1 OS=Homo sapiens GN=APAF1 PE=1 SV=2 - [APAF_HUMAN]	30.2723	2.32	1	3	2	7	1248	141.749	6.40479
P53396	ATP-citrate synthase OS=Homo sapiens GN=ACLY PE=1 SV=3 - [ACLY_HUMAN]	30.2256	3.45	1	2	2	8	1101	120.762	7.32764
P62081	40S ribosomal protein S7 OS=Homo sapiens GN=RPS7 PE=1 SV=1 - [RS7_HUMAN]	29.7793	23.2	1	3	3	8	194	22.1133	10.0962
P60174	Triosephosphate isomerase OS=Homo sapiens GN=TPI1 PE=1 SV=2 - [TPIS_HUMAN]	29.5295	16.87	1	3	3	8	249	26.6527	6.90283
P12956	X-ray repair cross-complementing protein 6 OS=Homo sapiens GN=XRCC6 PE=1 SV=2 - [XRCC6_HUMAN]	29.4322	13.46	1	5	5	8	609	69.7991	6.63916
Q9NZI8	Insulin-like growth factor 2 mRNA-binding protein 1 OS=Homo sapiens GN=IGF2BP1 PE=1 SV=2 - [IF2B1_HUMAN]	29.3618	13.34	1	4	5	7	577	63.4412	9.20264
O43432	Eukaryotic translation initiation factor 4 gamma 3 OS=Homo sapiens GN=EIF4G3 PE=1 SV=2 - [IF4G3_HUMAN]	29.1594	5.17	1	3	5	8	1585	176.542	5.37646
Q96JB2	Conserved oligomeric Golgi complex subunit 3 OS=Homo sapiens GN=COG3 PE=1 SV=3 - [COG3_HUMAN]	28.8673	8.09	1	3	4	7	828	94.0363	5.56689
P49368	T-complex protein 1 subunit gamma OS=Homo sapiens GN=CCT3 PE=1 SV=4 - [TCPG_HUMAN]	28.6813	16.51	1	6	6	8	545	60.4953	6.49365
O43491	Band 4.1-like protein 2 OS=Homo sapiens GN=EPB41L2 PE=1 SV=1 - [E41L2_HUMAN]	28.3558	7.66	1	3	3	11	1005	112.519	5.43994
Q9BSJ8	Extended synaptotagmin-1 OS=Homo sapiens GN=ESYT1 PE=1 SV=1 - [ESYT1_HUMAN]	28.0264	5.62	1	3	3	7	1104	122.78	5.8335
Q86XI2	Condensin-2 complex subunit G2 OS=Homo sapiens GN=NCAPG2 PE=1 SV=1 - [CNDG2_HUMAN]	27.9646	7.09	1	3	4	7	1143	130.876	6.87354
Q96P70	Importin-9 OS=Homo sapiens GN=IPO9 PE=1 SV=3 - [IPO9_HUMAN]	27.8452	4.23	1	2	2	10	1041	115.889	4.80518
P49815	Tuberin OS=Homo sapiens GN=TSC2 PE=1 SV=2 - [TSC2_HUMAN]	27.6885	4.98	1	3	4	6	1807	200.481	7.31299
P14868	Aspartyl-tRNA synthetase, cytoplasmic OS=Homo sapiens GN=DARS PE=1 SV=2 - [SYDC_HUMAN]	27.5693	11.58	1	3	4	7	501	57.1	6.55127
P18621	60S ribosomal protein L17 OS=Homo sapiens GN=RPL17 PE=1 SV=3 - [RL17_HUMAN]	27.2968	16.3	1	2	2	6	184	21.3833	10.1694
P51149	Ras-related protein Rab-7a OS=Homo sapiens GN=RAB7A PE=1 SV=1 - [RAB7A_HUMAN]	27.2866	13.04	1	2	2	7	207	23.4748	6.69775
Q9NX63	Coiled-coil-helix-coiled-coil-helix domain-containing protein 3, mitochondrial OS=Homo sapiens GN=CHCHD3 PE=1 SV=1 - [CHCH3_HUMAN]	27.0462	18.5	1	4	4	7	227	26.1362	8.27979
Q5SRE5	Nucleoporin NUP188 homolog OS=Homo sapiens GN=NUP188 PE=1 SV=1 - [NU188_HUMAN]	26.9267	1.94	1	3	2	6	1749	195.917	6.72705
Q9NRG9	Aladin OS=Homo sapiens GN=AAAS PE=1 SV=1 - [AAAS_HUMAN]	26.882	8.06	1	3	3	7	546	59.5363	7.50342
Q12923	Tyrosine-protein phosphatase non-receptor type 13 OS=Homo sapiens GN=PTPN13 PE=1 SV=2 - [PTN13_HUMAN]	26.6133	3.58	1	4	4	12	2485	276.733	6.41748
Q09161	Nuclear cap-binding protein subunit 1 OS=Homo sapiens GN=NCBP1 PE=1 SV=1 - [NCBP1_HUMAN]	26.4921	4.43	1	3	3	7	790	91.7805	6.43018
O14818	Proteasome subunit alpha type-7 OS=Homo sapiens GN=PSMA7 PE=1 SV=1 - [PSA7_HUMAN]	26.2097	28.23	1	4	4	7	248	27.8696	8.45557
Q96AX1	Vacuolar protein sorting-associated protein 33A OS=Homo sapiens GN=VPS33A PE=1 SV=1 - [VP33A_HUMAN]	26.1555	9.23	1	3	3	6	596	67.5682	6.96143
Q9NPQ8	Synembryn-A OS=Homo sapiens GN=RIC8A PE=1 SV=3 - [RIC8A_HUMAN]	26.075	11.3	1	3	4	7	531	59.6715	5.32568
P54136	Arginyl-tRNA synthetase, cytoplasmic OS=Homo sapiens GN=RARS PE=1 SV=2 - [SYRC_HUMAN]	25.9476	7.42	1	4	4	6	660	75.3309	6.68311
Q16795	NADH dehydrogenase [ubiquinone] 1 alpha subcomplex subunit 9, mitochondrial OS=Homo sapiens GN=NDUFA9 PE=1 SV=2 - [NDUA9_HUMAN]	25.9472	10.34	1	2	2	6	377	42.4826	9.80322
P61962	DDB1- and CUL4-associated factor 7 OS=Homo sapiens GN=DCAF7 PE=1 SV=1 - [DCAF7_HUMAN]	25.9292	8.19	1	3	2	7	342	38.9011	5.51611
Q07065	Cytoskeleton-associated protein 4 OS=Homo sapiens GN=CKAP4 PE=1 SV=2 - [CKAP4_HUMAN]	25.8428	4.65	1	2	2	6	602	65.9827	5.92236
Q9Y2V7	Conserved oligomeric Golgi complex subunit 6 OS=Homo sapiens GN=COG6 PE=2 SV=2 - [COG6_HUMAN]	25.7527	9.59	1	3	4	7	657	73.2326	5.75732
Q9H0U4	Ras-related protein Rab-1B OS=Homo sapiens GN=RAB1B PE=1 SV=1 - [RAB1B_HUMAN]	25.5063	30.35	1	3	4	7	201	22.1572	5.73193
P13010	X-ray repair cross-complementing protein 5 OS=Homo sapiens GN=XRCC5 PE=1 SV=3 - [XRCC5_HUMAN]	25.2329	9.97	1	3	3	9	732	82.6523	5.80811
P27694	Replication protein A 70 kDa DNA-binding subunit OS=Homo sapiens GN=RPA1 PE=1 SV=2 - [RFA1_HUMAN]	25.1611	11.04	1	4	4	6	616	68.0953	7.21045
P30508	HLA class I histocompatibility antigen, Cw-12 alpha chain OS=Homo sapiens GN=HLA-C PE=1 SV=2 - [1C12_HUMAN]	25.0059	19.67	1	3	4	6	366	40.8601	6.30322
Q6ZU35	Uncharacterized protein KIAA1211 OS=Homo sapiens GN=KIAA1211 PE=1 SV=3 - [K1211_HUMAN]	24.9765	4.46	1	5	5	7	1233	136.678	5.60498
O75616	GTPase Era, mitochondrial OS=Homo sapiens GN=ERAL1 PE=1 SV=2 - [ERAL1_HUMAN]	24.88	6.86	1	3	2	6	437	48.3195	8.83643
O60884	DnaJ homolog subfamily A member 2 OS=Homo sapiens GN=DNAJA2 PE=1 SV=1 - [DNJA2_HUMAN]	24.7504	21.36	1	3	3	8	412	45.7166	6.48096
Q15477	Helicase SKI2W OS=Homo sapiens GN=SKIV2L PE=1 SV=3 - [SKIV2_HUMAN]	24.4812	8.27	1	3	5	7	1246	137.668	6.06201
P29692	Elongation factor 1-delta OS=Homo sapiens GN=EEF1D PE=1 SV=5 - [EF1D_HUMAN]	24.4014	13.17	1	3	3	7	281	31.1028	5.0083
Q9H857	5'-nucleotidase domain-containing protein 2 OS=Homo sapiens GN=NT5DC2 PE=1 SV=1 - [NT5D2_HUMAN]	24.2082	10.19	1	3	3	6	520	60.6797	6.771
P52907	F-actin-capping protein subunit alpha-1 OS=Homo sapiens GN=CAPZA1 PE=1 SV=3 - [CAZA1_HUMAN]	24.1203	17.13	1	3	3	6	286	32.9023	5.69385
P05783	Keratin, type I cytoskeletal 18 OS=Homo sapiens GN=KRT18 PE=1 SV=2 - [K1C18_HUMAN]	24.038	8.14	1	2	2	6	430	48.0285	5.45264
Q7L8L6	FAST kinase domain-containing protein 5 OS=Homo sapiens GN=FASTKD5 PE=1 SV=1 - [FAKD5_HUMAN]	23.9382	6.68	1	3	3	6	764	86.5186	8.1333
Q6NUK1	Calcium-binding mitochondrial carrier protein SCaMC-1 OS=Homo sapiens GN=SLC25A24 PE=1 SV=2 - [SCMC1_HUMAN]	23.8633	6.08	1	2	2	6	477	53.3203	6.32861
Q96PY5	Formin-like protein 2 OS=Homo sapiens GN=FMNL2 PE=1 SV=3 - [FMNL2_HUMAN]	23.8625	5.52	1	3	3	14	1086	123.243	7.40088
Q8N163	Protein KIAA1967 OS=Homo sapiens GN=KIAA1967 PE=1 SV=2 - [K1967_HUMAN]	23.5579	8.34	1	3	4	6	923	102.838	5.22412
O43390	Heterogeneous nuclear ribonucleoprotein R OS=Homo sapiens GN=HNRNPR PE=1 SV=1 - [HNRPR_HUMAN]	23.5572	4.11	1	2	2	7	633	70.8993	8.1333
Q10567	AP-1 complex subunit beta-1 OS=Homo sapiens GN=AP1B1 PE=1 SV=2 - [AP1B1_HUMAN]	23.5532	3.9	1	3	3	6	949	104.57	5.05908
O95573	Long-chain-fatty-acid--CoA ligase 3 OS=Homo sapiens GN=ACSL3 PE=1 SV=3 - [ACSL3_HUMAN]	23.4958	8.33	1	3	4	7	720	80.3683	8.38232
O00411	DNA-directed RNA polymerase, mitochondrial OS=Homo sapiens GN=POLRMT PE=1 SV=2 - [RPOM_HUMAN]	23.3772	2.76	1	3	2	5	1230	138.532	8.98291
Q2PDK5	Matrix protein VP40 OS=Zaire ebolavirus (strain Gabon-94) GN=VP40 PE=2 SV=1 - [VP40_EBOG4]	23.2992	18.1	2	3	3	12	326	35.1867	8.66064
P45880	Voltage-dependent anion-selective channel protein 2 OS=Homo sapiens GN=VDAC2 PE=1 SV=2 - [VDAC2_HUMAN]	23.0707	22.79	1	4	4	6	294	31.5465	7.56201
P62701	40S ribosomal protein S4, X isoform OS=Homo sapiens GN=RPS4X PE=1 SV=2 - [RS4X_HUMAN]	23.0686	9.89	1	3	3	6	263	29.5791	10.1548
O43809	Cleavage and polyadenylation specificity factor subunit 5 OS=Homo sapiens GN=NUDT21 PE=1 SV=1 - [CPSF5_HUMAN]	23.0664	27.31	1	3	3	6	227	26.2107	8.82178
Q9Y3F4	Serine-threonine kinase receptor-associated protein OS=Homo sapiens GN=STRAP PE=1 SV=1 - [STRAP_HUMAN]	22.9873	12.29	1	3	3	6	350	38.414	5.12256
P18669	Phosphoglycerate mutase 1 OS=Homo sapiens GN=PGAM1 PE=1 SV=2 - [PGAM1_HUMAN]	22.9723	23.23	1	3	3	6	254	28.7858	7.18115
Q8IVW6	AT-rich interactive domain-containing protein 3B OS=Homo sapiens GN=ARID3B PE=1 SV=2 - [ARI3B_HUMAN]	22.8128	7.66	1	3	3	6	561	60.5998	7.51807
O95202	LETM1 and EF-hand domain-containing protein 1, mitochondrial OS=Homo sapiens GN=LETM1 PE=1 SV=1 - [LETM1_HUMAN]	22.7452	8.53	1	3	4	6	739	83.302	6.69775
P04083	Annexin A1 OS=Homo sapiens GN=ANXA1 PE=1 SV=2 - [ANXA1_HUMAN]	22.6606	12.72	1	3	3	6	346	38.69	7.02002
Q96HY6	DDRGK domain-containing protein 1 OS=Homo sapiens GN=DDRGK1 PE=1 SV=2 - [DDRGK_HUMAN]	22.5695	9.87	1	2	2	5	314	35.5895	5.12256
P18124	60S ribosomal protein L7 OS=Homo sapiens GN=RPL7 PE=1 SV=1 - [RL7_HUMAN]	22.5353	17.34	1	3	3	6	248	29.2072	10.6528
P81605	Dermcidin OS=Homo sapiens GN=DCD PE=1 SV=2 - [DCD_HUMAN]	22.5033	12.73	1	3	2	6	110	11.2768	6.53662
O15397	Importin-8 OS=Homo sapiens GN=IPO8 PE=1 SV=2 - [IPO8_HUMAN]	22.4893	4.53	1	3	3	5	1037	119.861	5.16064
P62333	26S protease regulatory subunit 10B OS=Homo sapiens GN=PSMC6 PE=1 SV=1 - [PRS10_HUMAN]	22.4641	7.46	1	2	2	6	389	44.1451	7.48877
P46781	40S ribosomal protein S9 OS=Homo sapiens GN=RPS9 PE=1 SV=3 - [RS9_HUMAN]	22.4167	18.56	1	4	4	7	194	22.5776	10.6528
P23258	Tubulin gamma-1 chain OS=Homo sapiens GN=TUBG1 PE=1 SV=2 - [TBG1_HUMAN]	22.3867	10.64	2	3	2	9	451	51.1378	6.13818
Q6PJG6	BRCA1-associated ATM activator 1 OS=Homo sapiens GN=BRAT1 PE=1 SV=2 - [BRAT1_HUMAN]	22.3259	5.12	1	3	2	5	821	88.0629	5.2749
Q9NTJ3	Structural maintenance of chromosomes protein 4 OS=Homo sapiens GN=SMC4 PE=1 SV=2 - [SMC4_HUMAN]	22.2344	2.25	1	2	2	5	1288	147.091	6.78564
P36542	ATP synthase subunit gamma, mitochondrial OS=Homo sapiens GN=ATP5C1 PE=1 SV=1 - [ATPG_HUMAN]	22.1239	18.79	1	3	3	7	298	32.9753	9.21729
Q9NVI1	Fanconi anemia group I protein OS=Homo sapiens GN=FANCI PE=1 SV=4 - [FANCI_HUMAN]	21.8372	3.01	1	3	3	7	1328	149.229	6.7417
Q6WCQ1	Myosin phosphatase Rho-interacting protein OS=Homo sapiens GN=MPRIP PE=1 SV=3 - [MPRIP_HUMAN]	21.7176	3.41	1	2	2	5	1025	116.461	6.21436
P08758	Annexin A5 OS=Homo sapiens GN=ANXA5 PE=1 SV=2 - [ANXA5_HUMAN]	21.5977	14.37	1	3	3	6	320	35.9144	5.04639
Q16531	DNA damage-binding protein 1 OS=Homo sapiens GN=DDB1 PE=1 SV=1 - [DDB1_HUMAN]	21.5479	4.74	1	3	2	4	1140	126.887	5.26221
Q9BTT0	Acidic leucine-rich nuclear phosphoprotein 32 family member E OS=Homo sapiens GN=ANP32E PE=1 SV=1 - [AN32E_HUMAN]	21.4147	12.31	1	3	2	5	268	30.6738	3.85303
P53621	Coatomer subunit alpha OS=Homo sapiens GN=COPA PE=1 SV=2 - [COPA_HUMAN]	21.4088	4.58	1	3	3	6	1224	138.258	7.66455
Q69YQ0	Cytospin-A OS=Homo sapiens GN=SPECC1L PE=1 SV=2 - [CYTSA_HUMAN]	21.2966	5.64	1	3	3	5	1117	124.525	5.71924
Q14344	Guanine nucleotide-binding protein subunit alpha-13 OS=Homo sapiens GN=GNA13 PE=1 SV=2 - [GNA13_HUMAN]	21.2745	9.55	1	2	3	6	377	44.0217	8.00146
P35250	Replication factor C subunit 2 OS=Homo sapiens GN=RFC2 PE=1 SV=3 - [RFC2_HUMAN]	21.1994	9.6	1	3	2	5	354	39.1321	6.44287
Q96SB3	Neurabin-2 OS=Homo sapiens GN=PPP1R9B PE=1 SV=2 - [NEB2_HUMAN]	21.1461	6.01	1	2	2	4	815	89.1377	4.97021
A5YKK6	CCR4-NOT transcription complex subunit 1 OS=Homo sapiens GN=CNOT1 PE=1 SV=2 - [CNOT1_HUMAN]	21.0744	1.47	1	3	3	6	2376	266.768	7.10791
P50148	Guanine nucleotide-binding protein G(q) subunit alpha OS=Homo sapiens GN=GNAQ PE=1 SV=4 - [GNAQ_HUMAN]	20.9158	5.85	1	2	2	5	359	42.1153	5.68115
P13861	cAMP-dependent protein kinase type II-alpha regulatory subunit OS=Homo sapiens GN=PRKAR2A PE=1 SV=2 - [KAP2_HUMAN]	20.8719	8.17	1	2	2	8	404	45.49	5.07178
Q9HCM4	Band 4.1-like protein 5 OS=Homo sapiens GN=EPB41L5 PE=1 SV=3 - [E41L5_HUMAN]	20.8094	9	1	2	2	5	733	81.8049	6.58057
P35637	RNA-binding protein FUS OS=Homo sapiens GN=FUS PE=1 SV=1 - [FUS_HUMAN]	20.5372	5.89	1	2	2	5	526	53.3938	9.36377
Q92598	Heat shock protein 105 kDa OS=Homo sapiens GN=HSPH1 PE=1 SV=1 - [HS105_HUMAN]	20.5124	5.36	1	3	3	5	858	96.8037	5.38916
P84098	60S ribosomal protein L19 OS=Homo sapiens GN=RPL19 PE=1 SV=1 - [RL19_HUMAN]	20.4625	13.27	1	2	2	5	196	23.4512	11.4731
Q8WTW3	Conserved oligomeric Golgi complex subunit 1 OS=Homo sapiens GN=COG1 PE=1 SV=1 - [COG1_HUMAN]	20.3635	3.98	1	2	2	4	980	108.909	7.31299
P31943	Heterogeneous nuclear ribonucleoprotein H OS=Homo sapiens GN=HNRNPH1 PE=1 SV=4 - [HNRH1_HUMAN]	19.9759	9.58	1	2	2	5	449	49.1984	6.30322
Q9Y5V3	Melanoma-associated antigen D1 OS=Homo sapiens GN=MAGED1 PE=1 SV=3 - [MAGD1_HUMAN]	19.7715	6.56	1	2	3	5	778	86.1073	5.8335
O00161	Synaptosomal-associated protein 23 OS=Homo sapiens GN=SNAP23 PE=1 SV=1 - [SNP23_HUMAN]	19.7412	27.01	1	3	3	5	211	23.3395	5.0083
P49321	Nuclear autoantigenic sperm protein OS=Homo sapiens GN=NASP PE=1 SV=2 - [NASP_HUMAN]	19.4889	4.57	1	2	2	5	788	85.1861	4.29736
P16989	DNA-binding protein A OS=Homo sapiens GN=CSDA PE=1 SV=4 - [DBPA_HUMAN]	19.4696	14.25	1	2	3	5	372	40.066	9.77393
Q9Y262	Eukaryotic translation initiation factor 3 subunit L OS=Homo sapiens GN=EIF3L PE=1 SV=1 - [EIF3L_HUMAN]	19.43	7.45	1	3	3	6	564	66.6844	6.34131
Q9P0K7	Ankycorbin OS=Homo sapiens GN=RAI14 PE=1 SV=2 - [RAI14_HUMAN]	19.2531	2.76	1	2	2	5	980	109.973	6.21436
Q9UHB9	Signal recognition particle 68 kDa protein OS=Homo sapiens GN=SRP68 PE=1 SV=2 - [SRP68_HUMAN]	19.1257	8.93	1	3	3	5	627	70.6856	8.55811
Q8WVX9	Fatty acyl-CoA reductase 1 OS=Homo sapiens GN=FAR1 PE=1 SV=1 - [FACR1_HUMAN]	19.1248	7.38	1	2	3	5	515	59.3188	9.17334
O60518	Ran-binding protein 6 OS=Homo sapiens GN=RANBP6 PE=1 SV=2 - [RNBP6_HUMAN]	18.9742	3.08	1	2	2	7	1105	124.633	5.0083
P83436	Conserved oligomeric Golgi complex subunit 7 OS=Homo sapiens GN=COG7 PE=1 SV=1 - [COG7_HUMAN]	18.9626	7.14	1	2	3	4	770	86.289	5.46533
Q6ZVM7	TOM1-like protein 2 OS=Homo sapiens GN=TOM1L2 PE=1 SV=1 - [TM1L2_HUMAN]	18.9466	7.1	1	2	2	4	507	55.5217	4.79248
Q9UL15	BAG family molecular chaperone regulator 5 OS=Homo sapiens GN=BAG5 PE=1 SV=1 - [BAG5_HUMAN]	18.9449	8.5	1	2	2	8	447	51.1677	6.04932
O14976	Cyclin-G-associated kinase OS=Homo sapiens GN=GAK PE=1 SV=2 - [GAK_HUMAN]	18.4964	5.42	1	2	3	5	1311	143.1	5.73193
Q15366	Poly(rC)-binding protein 2 OS=Homo sapiens GN=PCBP2 PE=1 SV=1 - [PCBP2_HUMAN]	18.4539	15.34	1	2	3	7	365	38.5556	6.78564
Q99436	Proteasome subunit beta type-7 OS=Homo sapiens GN=PSMB7 PE=1 SV=1 - [PSB7_HUMAN]	18.432	10.83	1	2	2	5	277	29.9462	7.6792
Q96CS3	FAS-associated factor 2 OS=Homo sapiens GN=FAF2 PE=1 SV=2 - [FAF2_HUMAN]	18.3708	13.03	1	3	3	5	445	52.5905	5.61768
P06241	Tyrosine-protein kinase Fyn OS=Homo sapiens GN=FYN PE=1 SV=3 - [FYN_HUMAN]	18.3329	7.26	1	3	3	5	537	60.7234	6.66846
O95905	Protein SGT1 OS=Homo sapiens GN=ECD PE=1 SV=1 - [SGT1_HUMAN]	18.2117	5.59	1	2	2	4	644	72.7121	4.86865
P69849	Nodal modulator 3 OS=Homo sapiens GN=NOMO3 PE=2 SV=2 - [NOMO3_HUMAN]	18.1712	5.24	3	2	3	4	1222	134.049	5.66846
O94832	Myosin-Id OS=Homo sapiens GN=MYO1D PE=1 SV=2 - [MYO1D_HUMAN]	18.1304	4.17	1	3	3	5	1006	116.129	9.39307
P52597	Heterogeneous nuclear ribonucleoprotein F OS=Homo sapiens GN=HNRNPF PE=1 SV=3 - [HNRPF_HUMAN]	18.0399	10.36	1	2	2	4	415	45.6429	5.57959
P27797	Calreticulin OS=Homo sapiens GN=CALR PE=1 SV=1 - [CALR_HUMAN]	18.0326	10.31	1	2	2	5	417	48.1118	4.43701
O60841	Eukaryotic translation initiation factor 5B OS=Homo sapiens GN=EIF5B PE=1 SV=4 - [IF2P_HUMAN]	18.0301	3.2	1	2	2	5	1220	138.742	5.49072
P35998	26S protease regulatory subunit 7 OS=Homo sapiens GN=PSMC2 PE=1 SV=3 - [PRS7_HUMAN]	17.9715	11.32	1	3	3	5	433	48.6031	5.94775
Q9ULK4	Mediator of RNA polymerase II transcription subunit 23 OS=Homo sapiens GN=MED23 PE=1 SV=2 - [MED23_HUMAN]	17.952	4.75	1	2	4	5	1368	156.372	7.40088
Q13505	Metaxin-1 OS=Homo sapiens GN=MTX1 PE=1 SV=2 - [MTX1_HUMAN]	17.9259	9.66	1	2	3	5	466	51.4446	9.78857
Q9P0J7	E3 ubiquitin-protein ligase KCMF1 OS=Homo sapiens GN=KCMF1 PE=1 SV=2 - [KCMF1_HUMAN]	17.8633	8.14	1	2	2	5	381	41.9189	5.65576
P47985	Cytochrome b-c1 complex subunit Rieske, mitochondrial OS=Homo sapiens GN=UQCRFS1 PE=1 SV=2 - [UCRI_HUMAN]	17.8624	22.99	1	3	3	4	274	29.6494	8.32373
O60506	Heterogeneous nuclear ribonucleoprotein Q OS=Homo sapiens GN=SYNCRIP PE=1 SV=2 - [HNRPQ_HUMAN]	17.7123	5.46	1	2	2	4	623	69.5596	8.5874
P20700	Lamin-B1 OS=Homo sapiens GN=LMNB1 PE=1 SV=2 - [LMNB1_HUMAN]	17.5109	9.22	1	2	2	4	586	66.3676	5.16064
P28288	ATP-binding cassette sub-family D member 3 OS=Homo sapiens GN=ABCD3 PE=1 SV=1 - [ABCD3_HUMAN]	17.4794	7.74	1	3	3	5	659	75.4276	9.36377
P61026	Ras-related protein Rab-10 OS=Homo sapiens GN=RAB10 PE=1 SV=1 - [RAB10_HUMAN]	17.4526	17	1	2	3	5	200	22.5266	8.38232
Q13561	Dynactin subunit 2 OS=Homo sapiens GN=DCTN2 PE=1 SV=4 - [DCTN2_HUMAN]	17.414	8.73	1	2	2	4	401	44.2039	5.21143
Q92769	Histone deacetylase 2 OS=Homo sapiens GN=HDAC2 PE=1 SV=2 - [HDAC2_HUMAN]	17.383	5.94	1	2	2	4	488	55.3288	5.90967
Q9Y4L1	Hypoxia up-regulated protein 1 OS=Homo sapiens GN=HYOU1 PE=1 SV=1 - [HYOU1_HUMAN]	17.2278	3.4	1	2	2	4	999	111.266	5.22412
O14828	Secretory carrier-associated membrane protein 3 OS=Homo sapiens GN=SCAMP3 PE=1 SV=3 - [SCAM3_HUMAN]	17.1382	8.36	1	2	2	5	347	38.2623	7.63525
O00425	Insulin-like growth factor 2 mRNA-binding protein 3 OS=Homo sapiens GN=IGF2BP3 PE=1 SV=2 - [IF2B3_HUMAN]	17.128	8.46	1	2	3	5	579	63.6656	8.86572
P34932	Heat shock 70 kDa protein 4 OS=Homo sapiens GN=HSPA4 PE=1 SV=4 - [HSP74_HUMAN]	17.0742	5.6	1	3	3	7	840	94.2712	5.18604
P55196	Afadin OS=Homo sapiens GN=MLLT4 PE=1 SV=3 - [AFAD_HUMAN]	16.9217	1.97	1	2	2	4	1824	206.676	6.46826
Q63HN8	RING finger protein 213 OS=Homo sapiens GN=RNF213 PE=1 SV=2 - [RN213_HUMAN]	16.8109	1.65	1	2	3	4	3280	373.742	6.91748
P54577	Tyrosyl-tRNA synthetase, cytoplasmic OS=Homo sapiens GN=YARS PE=1 SV=4 - [SYYC_HUMAN]	16.7307	10.61	1	3	3	4	528	59.1061	7.04932
Q9BUJ2	Heterogeneous nuclear ribonucleoprotein U-like protein 1 OS=Homo sapiens GN=HNRNPUL1 PE=1 SV=2 - [HNRL1_HUMAN]	16.7147	3.97	1	2	2	4	856	95.6793	6.91748
Q9NR30	Nucleolar RNA helicase 2 OS=Homo sapiens GN=DDX21 PE=1 SV=5 - [DDX21_HUMAN]	16.668	6.13	1	3	3	4	783	87.2904	9.27588
P38919	Eukaryotic initiation factor 4A-III OS=Homo sapiens GN=EIF4A3 PE=1 SV=4 - [IF4A3_HUMAN]	16.6311	11.44	1	2	3	4	411	46.8412	6.72705
Q9NZW5	MAGUK p55 subfamily member 6 OS=Homo sapiens GN=MPP6 PE=1 SV=2 - [MPP6_HUMAN]	16.62	5.93	1	2	2	4	540	61.0788	6.17627
Q14671	Pumilio homolog 1 OS=Homo sapiens GN=PUM1 PE=1 SV=3 - [PUM1_HUMAN]	16.5147	4.22	1	2	3	4	1186	126.395	6.84424
P19525	Interferon-induced, double-stranded RNA-activated protein kinase OS=Homo sapiens GN=EIF2AK2 PE=1 SV=2 - [E2AK2_HUMAN]	16.5147	4.72	1	2	2	4	551	62.0556	8.39697
Q6IBW4	Condensin-2 complex subunit H2 OS=Homo sapiens GN=NCAPH2 PE=1 SV=1 - [CNDH2_HUMAN]	16.5147	6.28	1	2	2	4	605	68.1835	4.7417
Q86U38	Pumilio domain-containing protein C14orf21 OS=Homo sapiens GN=C14orf21 PE=1 SV=1 - [CN021_HUMAN]	16.5147	4.56	1	2	2	4	636	69.3945	7.28369
Q9C0C7	Activating molecule in BECN1-regulated autophagy protein 1 OS=Homo sapiens GN=AMBRA1 PE=1 SV=2 - [AMRA1_HUMAN]	16.5147	2.85	1	2	2	4	1298	142.42	7.18115
Q9H1A4	Anaphase-promoting complex subunit 1 OS=Homo sapiens GN=ANAPC1 PE=1 SV=1 - [APC1_HUMAN]	16.5147	1.65	1	2	2	4	1944	216.361	6.30322
Q96JI7	Spatacsin OS=Homo sapiens GN=SPG11 PE=1 SV=3 - [SPTCS_HUMAN]	16.5147	1.84	1	2	2	3	2443	278.69	5.97314
Q9UPT5	Exocyst complex component 7 OS=Homo sapiens GN=EXOC7 PE=1 SV=3 - [EXOC7_HUMAN]	16.5147	9.12	1	2	4	4	735	83.3301	6.78564
Q92600	Cell differentiation protein RCD1 homolog OS=Homo sapiens GN=RQCD1 PE=1 SV=1 - [RCD1_HUMAN]	16.5147	14.72	1	2	3	4	299	33.6099	8.03076
Q9Y2I1	Nischarin OS=Homo sapiens GN=NISCH PE=1 SV=3 - [NISCH_HUMAN]	16.5147	2.53	1	2	2	4	1504	166.524	5.13525
Q01844	RNA-binding protein EWS OS=Homo sapiens GN=EWSR1 PE=1 SV=1 - [EWS_HUMAN]	16.5147	4.42	1	2	2	4	656	68.4357	9.33447
Q92615	La-related protein 4B OS=Homo sapiens GN=LARP4B PE=1 SV=3 - [LAR4B_HUMAN]	16.5147	4.47	1	2	2	4	738	80.5026	6.91748
Q9H0W5	Coiled-coil domain-containing protein 8 OS=Homo sapiens GN=CCDC8 PE=1 SV=2 - [CCDC8_HUMAN]	16.5147	5.02	1	2	2	3	538	59.3389	8.63135
P58004	Sestrin-2 OS=Homo sapiens GN=SESN2 PE=1 SV=1 - [SESN2_HUMAN]	16.5147	8.54	1	2	3	4	480	54.4592	5.89697
Q8NF37	Lysophosphatidylcholine acyltransferase 1 OS=Homo sapiens GN=LPCAT1 PE=1 SV=2 - [PCAT1_HUMAN]	16.5147	5.24	1	2	2	3	534	59.1134	6.02393
O94927	HAUS augmin-like complex subunit 5 OS=Homo sapiens GN=HAUS5 PE=1 SV=2 - [HAUS5_HUMAN]	16.5147	5.85	1	2	2	3	633	71.638	8.51416
P12004	Proliferating cell nuclear antigen OS=Homo sapiens GN=PCNA PE=1 SV=1 - [PCNA_HUMAN]	16.5147	12.26	1	2	2	3	261	28.7503	4.69092
Q6PGP7	Tetratricopeptide repeat protein 37 OS=Homo sapiens GN=TTC37 PE=1 SV=1 - [TTC37_HUMAN]	16.5147	2.37	1	2	2	3	1564	175.375	7.53271
O75122	CLIP-associating protein 2 OS=Homo sapiens GN=CLASP2 PE=1 SV=2 - [CLAP2_HUMAN]	16.5147	2.63	1	2	2	3	1294	141.046	8.47021
Q96EY7	Pentatricopeptide repeat-containing protein 3, mitochondrial OS=Homo sapiens GN=PTCD3 PE=1 SV=3 - [PTCD3_HUMAN]	16.5147	4.21	1	2	2	3	689	78.4997	6.41748
Q13155	Aminoacyl tRNA synthase complex-interacting multifunctional protein 2 OS=Homo sapiens GN=AIMP2 PE=1 SV=2 - [AIMP2_HUMAN]	16.5147	11.56	1	2	2	3	320	35.3263	8.22119
Q9UN86	Ras GTPase-activating protein-binding protein 2 OS=Homo sapiens GN=G3BP2 PE=1 SV=2 - [G3BP2_HUMAN]	16.5147	6.22	1	2	2	3	482	54.0878	5.5542
Q9BW27	Nuclear pore complex protein Nup85 OS=Homo sapiens GN=NUP85 PE=1 SV=1 - [NUP85_HUMAN]	16.5147	4.88	1	2	2	3	656	74.9711	5.5542
P50416	Carnitine O-palmitoyltransferase 1, liver isoform OS=Homo sapiens GN=CPT1A PE=1 SV=2 - [CPT1A_HUMAN]	16.5147	5.17	1	2	2	3	773	88.3107	8.646
Q8WVB6	Chromosome transmission fidelity protein 18 homolog OS=Homo sapiens GN=CHTF18 PE=1 SV=1 - [CTF18_HUMAN]	16.5147	2.97	1	2	2	3	975	107.317	7.21045
Q13459	Myosin-IXb OS=Homo sapiens GN=MYO9B PE=1 SV=3 - [MYO9B_HUMAN]	16.5147	1.95	1	2	3	3	2157	243.249	8.74854
Q9Y3Y2	Chromatin target of PRMT1 protein OS=Homo sapiens GN=CHTOP PE=1 SV=2 - [CHTOP_HUMAN]	16.5147	10.48	1	2	2	3	248	26.3803	12.2349
P42224	Signal transducer and activator of transcription 1-alpha/beta OS=Homo sapiens GN=STAT1 PE=1 SV=2 - [STAT1_HUMAN]	16.5147	4.4	1	2	2	3	750	87.2795	6.04932
O75694	Nuclear pore complex protein Nup155 OS=Homo sapiens GN=NUP155 PE=1 SV=1 - [NU155_HUMAN]	16.5147	1.94	1	2	2	3	1391	155.1	6.16357
Q9Y2W6	Tudor and KH domain-containing protein OS=Homo sapiens GN=TDRKH PE=1 SV=2 - [TDRKH_HUMAN]	16.5147	5.53	1	2	2	3	561	62.0074	5.021
Q9UJX4	Anaphase-promoting complex subunit 5 OS=Homo sapiens GN=ANAPC5 PE=1 SV=2 - [APC5_HUMAN]	16.5147	7.68	1	2	3	3	755	85.0228	6.87354
P47929	Galectin-7 OS=Homo sapiens GN=LGALS7 PE=1 SV=2 - [LEG7_HUMAN]	16.5147	18.38	1	2	2	3	136	15.0658	7.62061
P35232	Prohibitin OS=Homo sapiens GN=PHB PE=1 SV=1 - [PHB_HUMAN]	16.5147	15.44	1	2	3	3	272	29.7859	5.75732
P11717	Cation-independent mannose-6-phosphate receptor OS=Homo sapiens GN=IGF2R PE=1 SV=3 - [MPRI_HUMAN]	16.5147	1.32	1	2	2	3	2491	274.199	5.93506
Q68DK2	Zinc finger FYVE domain-containing protein 26 OS=Homo sapiens GN=ZFYVE26 PE=1 SV=3 - [ZFY26_HUMAN]	16.5147	1.38	1	2	2	3	2539	284.395	6.39209
Q14C86	GTPase-activating protein and VPS9 domain-containing protein 1 OS=Homo sapiens GN=GAPVD1 PE=1 SV=2 - [GAPD1_HUMAN]	16.5147	2.03	1	2	2	3	1478	164.877	5.22412
O15091	Mitochondrial ribonuclease P protein 3 OS=Homo sapiens GN=KIAA0391 PE=1 SV=2 - [MRRP3_HUMAN]	16.5147	3.95	1	2	2	3	583	67.2725	8.77783
Q8IXH7	Negative elongation factor C/D OS=Homo sapiens GN=TH1L PE=1 SV=2 - [NELFD_HUMAN]	16.5147	5.25	1	2	2	3	590	66.2043	5.09717
Q1KMD3	Heterogeneous nuclear ribonucleoprotein U-like protein 2 OS=Homo sapiens GN=HNRNPUL2 PE=1 SV=1 - [HNRL2_HUMAN]	16.5147	3.61	1	2	2	3	747	85.0522	4.90674
Q9Y5A9	YTH domain family protein 2 OS=Homo sapiens GN=YTHDF2 PE=1 SV=2 - [YTHD2_HUMAN]	16.5147	4.32	1	2	2	3	579	62.2957	8.79248
O00287	Regulatory factor X-associated protein OS=Homo sapiens GN=RFXAP PE=1 SV=1 - [RFXAP_HUMAN]	16.5147	8.46	1	2	2	3	272	28.2148	5.5415
Q96JG8	Melanoma-associated antigen D4 OS=Homo sapiens GN=MAGED4 PE=2 SV=3 - [MAGD4_HUMAN]	16.5147	8.37	1	2	2	6	741	81.327	6.78564
Q96KP1	Exocyst complex component 2 OS=Homo sapiens GN=EXOC2 PE=1 SV=1 - [EXOC2_HUMAN]	16.5147	2.38	1	2	2	3	924	104	6.90283
P04792	Heat shock protein beta-1 OS=Homo sapiens GN=HSPB1 PE=1 SV=2 - [HSPB1_HUMAN]	16.5147	26.83	1	2	2	2	205	22.7685	6.40479
Q9NSV4	Protein diaphanous homolog 3 OS=Homo sapiens GN=DIAPH3 PE=1 SV=4 - [DIAP3_HUMAN]	16.5147	3.69	1	2	2	2	1193	136.839	7.03467
O94829	Importin-13 OS=Homo sapiens GN=IPO13 PE=1 SV=3 - [IPO13_HUMAN]	16.5147	3.01	1	2	2	2	963	108.126	5.30029
O00471	Exocyst complex component 5 OS=Homo sapiens GN=EXOC5 PE=1 SV=1 - [EXOC5_HUMAN]	16.5147	4.66	1	2	2	2	708	81.8008	6.7124
Q9BWH6	RNA polymerase II-associated protein 1 OS=Homo sapiens GN=RPAP1 PE=1 SV=3 - [RPAP1_HUMAN]	16.5147	2.8	1	2	2	2	1393	152.659	6.37939
Q96CS2	HAUS augmin-like complex subunit 1 OS=Homo sapiens GN=HAUS1 PE=1 SV=1 - [HAUS1_HUMAN]	16.5147	12.59	1	2	2	2	278	31.8436	5.52881
O75190	DnaJ homolog subfamily B member 6 OS=Homo sapiens GN=DNAJB6 PE=1 SV=2 - [DNJB6_HUMAN]	16.5147	9.82	1	2	2	2	326	36.0649	9.15869
Q9BRK5	45 kDa calcium-binding protein OS=Homo sapiens GN=SDF4 PE=1 SV=1 - [CAB45_HUMAN]	16.5147	8.01	1	2	2	2	362	41.7805	4.85596
P19367	Hexokinase-1 OS=Homo sapiens GN=HK1 PE=1 SV=3 - [HXK1_HUMAN]	16.5147	3.05	1	2	2	2	917	102.42	6.80029
Q9UG56	Phosphatidylserine decarboxylase proenzyme OS=Homo sapiens GN=PISD PE=2 SV=4 - [PISD_HUMAN]	16.5147	6.6	1	2	2	2	409	46.642	9.42236
A3KMH1	Uncharacterized protein KIAA0564 OS=Homo sapiens GN=KIAA0564 PE=1 SV=2 - [K0564_HUMAN]	16.5147	1.36	1	1	2	2	1905	214.689	7.40088
O43572	A-kinase anchor protein 10, mitochondrial OS=Homo sapiens GN=AKAP10 PE=1 SV=2 - [AKA10_HUMAN]	16.5147	3.93	1	1	2	2	662	73.7716	6.39209
P41250	Glycyl-tRNA synthetase OS=Homo sapiens GN=GARS PE=1 SV=3 - [SYG_HUMAN]	16.4714	6.36	1	2	2	6	739	83.1126	7.03467
P46778	60S ribosomal protein L21 OS=Homo sapiens GN=RPL21 PE=1 SV=2 - [RL21_HUMAN]	16.462	20.63	1	2	2	4	160	18.5531	10.4917
Q13084	39S ribosomal protein L28, mitochondrial OS=Homo sapiens GN=MRPL28 PE=1 SV=4 - [RM28_HUMAN]	16.3126	15.63	1	2	2	4	256	30.1379	8.29443
P09622	Dihydrolipoyl dehydrogenase, mitochondrial OS=Homo sapiens GN=DLD PE=1 SV=2 - [DLDH_HUMAN]	16.25	6.48	1	2	2	4	509	54.143	7.85498
P61163	Alpha-centractin OS=Homo sapiens GN=ACTR1A PE=1 SV=1 - [ACTZ_HUMAN]	16.0968	11.7	1	2	2	4	376	42.5869	6.63916
O14980	Exportin-1 OS=Homo sapiens GN=XPO1 PE=1 SV=1 - [XPO1_HUMAN]	15.9866	4.3	1	3	3	4	1071	123.306	6.06201
Q9NX58	Cell growth-regulating nucleolar protein OS=Homo sapiens GN=LYAR PE=1 SV=2 - [LYAR_HUMAN]	15.8097	10.29	1	2	2	4	379	43.5879	9.53955
P37802	Transgelin-2 OS=Homo sapiens GN=TAGLN2 PE=1 SV=3 - [TAGL2_HUMAN]	15.4736	16.08	1	2	2	5	199	22.3772	8.25049
P41091	Eukaryotic translation initiation factor 2 subunit 3 OS=Homo sapiens GN=EIF2S3 PE=1 SV=3 - [IF2G_HUMAN]	15.4384	11.23	2	2	2	4	472	51.0772	8.39697
P46777	60S ribosomal protein L5 OS=Homo sapiens GN=RPL5 PE=1 SV=3 - [RL5_HUMAN]	15.3653	8.75	1	2	2	4	297	34.3407	9.71533
Q00341	Vigilin OS=Homo sapiens GN=HDLBP PE=1 SV=2 - [VIGLN_HUMAN]	15.335	3	1	2	2	15	1268	141.368	6.87354
P48047	ATP synthase subunit O, mitochondrial OS=Homo sapiens GN=ATP5O PE=1 SV=1 - [ATPO_HUMAN]	15.3188	13.15	1	2	2	4	213	23.2627	9.96436
P26373	60S ribosomal protein L13 OS=Homo sapiens GN=RPL13 PE=1 SV=4 - [RL13_HUMAN]	15.3101	15.17	1	3	3	5	211	24.2465	11.6489
Q15008	26S proteasome non-ATPase regulatory subunit 6 OS=Homo sapiens GN=PSMD6 PE=1 SV=1 - [PSMD6_HUMAN]	14.9641	13.62	1	3	3	4	389	45.5023	5.61768
O94905	Erlin-2 OS=Homo sapiens GN=ERLIN2 PE=1 SV=1 - [ERLN2_HUMAN]	14.9624	8.55	1	2	2	4	339	37.8155	5.61768
Q9NVH1	DnaJ homolog subfamily C member 11 OS=Homo sapiens GN=DNAJC11 PE=1 SV=2 - [DJC11_HUMAN]	14.9378	6.8	1	2	2	3	559	63.2387	8.39697
Q9NYU2	UDP-glucose:glycoprotein glucosyltransferase 1 OS=Homo sapiens GN=UGGT1 PE=1 SV=3 - [UGGG1_HUMAN]	14.9131	3.41	1	3	3	4	1555	177.078	5.63037
P60953	Cell division control protein 42 homolog OS=Homo sapiens GN=CDC42 PE=1 SV=2 - [CDC42_HUMAN]	14.6535	19.9	1	3	3	4	191	21.245	6.55127
P62917	60S ribosomal protein L8 OS=Homo sapiens GN=RPL8 PE=1 SV=2 - [RL8_HUMAN]	14.5757	10.51	1	2	2	4	257	28.0073	11.0337
P54819	Adenylate kinase 2, mitochondrial OS=Homo sapiens GN=AK2 PE=1 SV=2 - [KAD2_HUMAN]	14.564	17.15	1	2	2	4	239	26.4608	7.81104
Q9Y3L5	Ras-related protein Rap-2c OS=Homo sapiens GN=RAP2C PE=1 SV=1 - [RAP2C_HUMAN]	14.4101	14.75	1	2	2	4	183	20.7314	4.94482
P20618	Proteasome subunit beta type-1 OS=Homo sapiens GN=PSMB1 PE=1 SV=2 - [PSB1_HUMAN]	14.32	14.94	1	2	2	4	241	26.4724	8.1333
P10515	Dihydrolipoyllysine-residue acetyltransferase component of pyruvate dehydrogenase complex, mitochondrial OS=Homo sapiens GN=DLAT PE=1 SV=3 - [ODP2_HUMAN]	14.3156	4.64	1	2	2	4	647	68.9531	7.84033
P46379	Large proline-rich protein BAG6 OS=Homo sapiens GN=BAG6 PE=1 SV=2 - [BAG6_HUMAN]	14.3022	2.65	1	2	2	4	1132	119.334	5.60498
P34897	Serine hydroxymethyltransferase, mitochondrial OS=Homo sapiens GN=SHMT2 PE=1 SV=3 - [GLYM_HUMAN]	14.2566	10.71	1	2	2	7	504	55.9577	8.52881
Q15021	Condensin complex subunit 1 OS=Homo sapiens GN=NCAPD2 PE=1 SV=3 - [CND1_HUMAN]	14.2392	3.93	1	3	3	5	1401	157.082	6.60986
P56192	Methionyl-tRNA synthetase, cytoplasmic OS=Homo sapiens GN=MARS PE=1 SV=2 - [SYMC_HUMAN]	14.1886	4.33	1	2	2	4	900	101.052	6.16357
Q00325	Phosphate carrier protein, mitochondrial OS=Homo sapiens GN=SLC25A3 PE=1 SV=2 - [MPCP_HUMAN]	14.0422	8.56	1	2	2	4	362	40.0687	9.37842
P12532	Creatine kinase U-type, mitochondrial OS=Homo sapiens GN=CKMT1A PE=1 SV=1 - [KCRU_HUMAN]	14.0251	11.27	1	2	2	3	417	47.0072	8.33838
Q02952	A-kinase anchor protein 12 OS=Homo sapiens GN=AKAP12 PE=1 SV=4 - [AKA12_HUMAN]	14.0098	1.8	1	2	2	3	1782	191.367	4.41162
P54886	Delta-1-pyrroline-5-carboxylate synthase OS=Homo sapiens GN=ALDH18A1 PE=1 SV=2 - [P5CS_HUMAN]	13.9468	6.04	1	3	3	4	795	87.2475	7.12256
P42695	Condensin-2 complex subunit D3 OS=Homo sapiens GN=NCAPD3 PE=1 SV=2 - [CNDD3_HUMAN]	13.9313	1.87	1	2	2	4	1498	168.783	7.50342
P22234	Multifunctional protein ADE2 OS=Homo sapiens GN=PAICS PE=1 SV=3 - [PUR6_HUMAN]	13.8473	8.24	1	2	2	4	425	47.0491	7.2251
Q92614	Myosin-XVIIIa OS=Homo sapiens GN=MYO18A PE=1 SV=3 - [MY18A_HUMAN]	13.7421	2.29	1	2	2	6	2054	232.971	6.30322
Q9UQL6	Histone deacetylase 5 OS=Homo sapiens GN=HDAC5 PE=1 SV=2 - [HDAC5_HUMAN]	13.7323	3.48	1	2	2	11	1122	121.902	6.23975
P52209	6-phosphogluconate dehydrogenase, decarboxylating OS=Homo sapiens GN=PGD PE=1 SV=3 - [6PGD_HUMAN]	13.6951	8.9	1	2	2	3	483	53.106	7.2251
P62750	60S ribosomal protein L23a OS=Homo sapiens GN=RPL23A PE=1 SV=1 - [RL23A_HUMAN]	13.6363	24.36	1	3	3	4	156	17.6841	10.4478
P51572	B-cell receptor-associated protein 31 OS=Homo sapiens GN=BCAP31 PE=1 SV=3 - [BAP31_HUMAN]	13.5644	13.41	1	3	3	4	246	27.974	8.44092
P39656	Dolichyl-diphosphooligosaccharide--protein glycosyltransferase 48 kDa subunit OS=Homo sapiens GN=DDOST PE=1 SV=4 - [OST48_HUMAN]	13.5546	13.38	1	3	3	4	456	50.769	6.55127
P52272	Heterogeneous nuclear ribonucleoprotein M OS=Homo sapiens GN=HNRNPM PE=1 SV=3 - [HNRPM_HUMAN]	13.5244	3.7	1	2	2	4	730	77.4643	8.70459
P61313	60S ribosomal protein L15 OS=Homo sapiens GN=RPL15 PE=1 SV=2 - [RL15_HUMAN]	13.459	13.73	1	2	2	4	204	24.1311	11.6196
P11177	Pyruvate dehydrogenase E1 component subunit beta, mitochondrial OS=Homo sapiens GN=PDHB PE=1 SV=3 - [ODPB_HUMAN]	13.1987	7.52	1	2	2	4	359	39.208	6.65381
P46821	Microtubule-associated protein 1B OS=Homo sapiens GN=MAP1B PE=1 SV=2 - [MAP1B_HUMAN]	12.7242	1.99	1	2	2	3	2468	270.468	4.80518
O94874	E3 UFM1-protein ligase 1 OS=Homo sapiens GN=KIAA0776 PE=1 SV=2 - [UFL1_HUMAN]	12.7117	5.42	1	2	2	4	794	89.5398	6.78564
P49720	Proteasome subunit beta type-3 OS=Homo sapiens GN=PSMB3 PE=1 SV=2 - [PSB3_HUMAN]	12.5465	16.59	1	2	2	3	205	22.9335	6.55127
O00264	Membrane-associated progesterone receptor component 1 OS=Homo sapiens GN=PGRMC1 PE=1 SV=3 - [PGRC1_HUMAN]	12.5142	23.08	1	2	2	3	195	21.6578	4.70361
Q9H845	Acyl-CoA dehydrogenase family member 9, mitochondrial OS=Homo sapiens GN=ACAD9 PE=1 SV=1 - [ACAD9_HUMAN]	12.5094	4.83	1	2	2	3	621	68.7167	7.95752
Q14203	Dynactin subunit 1 OS=Homo sapiens GN=DCTN1 PE=1 SV=3 - [DCTN1_HUMAN]	12.4865	3.36	1	2	2	4	1278	141.607	5.80811
P48556	26S proteasome non-ATPase regulatory subunit 8 OS=Homo sapiens GN=PSMD8 PE=1 SV=2 - [PSMD8_HUMAN]	12.4073	20.86	1	3	3	7	350	39.5868	9.70068
Q2KHR2	DNA-binding protein RFX7 OS=Homo sapiens GN=RFX7 PE=1 SV=1 - [RFX7_HUMAN]	12.3621	2.71	1	3	3	4	1363	146.804	6.75635
P35573	Glycogen debranching enzyme OS=Homo sapiens GN=AGL PE=1 SV=3 - [GDE_HUMAN]	12.2921	1.5	1	2	2	4	1532	174.652	6.75635
Q99460	26S proteasome non-ATPase regulatory subunit 1 OS=Homo sapiens GN=PSMD1 PE=1 SV=2 - [PSMD1_HUMAN]	12.1354	5.25	1	2	2	3	953	105.769	5.38916
P62913	60S ribosomal protein L11 OS=Homo sapiens GN=RPL11 PE=1 SV=2 - [RL11_HUMAN]	12.0197	20.22	1	2	2	3	178	20.2396	9.59814
P42345	Serine/threonine-protein kinase mTOR OS=Homo sapiens GN=MTOR PE=1 SV=1 - [MTOR_HUMAN]	11.9222	1.61	1	2	2	3	2549	288.707	7.1665
P00558	Phosphoglycerate kinase 1 OS=Homo sapiens GN=PGK1 PE=1 SV=3 - [PGK1_HUMAN]	11.749	8.39	1	2	2	3	417	44.5861	8.104
Q9H583	HEAT repeat-containing protein 1 OS=Homo sapiens GN=HEATR1 PE=1 SV=3 - [HEAT1_HUMAN]	11.6043	2.47	1	3	3	3	2144	242.215	6.53662
P60900	Proteasome subunit alpha type-6 OS=Homo sapiens GN=PSMA6 PE=1 SV=1 - [PSA6_HUMAN]	11.4766	12.6	1	2	2	3	246	27.3818	6.75635
P55209	Nucleosome assembly protein 1-like 1 OS=Homo sapiens GN=NAP1L1 PE=1 SV=1 - [NP1L1_HUMAN]	11.4175	7.16	1	2	2	3	391	45.3459	4.4624
P28066	Proteasome subunit alpha type-5 OS=Homo sapiens GN=PSMA5 PE=1 SV=3 - [PSA5_HUMAN]	11.3258	12.86	1	2	2	3	241	26.3942	4.79248
Q9H8Y8	Golgi reassembly-stacking protein 2 OS=Homo sapiens GN=GORASP2 PE=1 SV=3 - [GORS2_HUMAN]	11.0152	8.41	1	2	2	3	452	47.116	4.81787
P31939	Bifunctional purine biosynthesis protein PURH OS=Homo sapiens GN=ATIC PE=1 SV=3 - [PUR9_HUMAN]	10.9329	6.42	1	2	2	3	592	64.5753	6.7124
Q92621	Nuclear pore complex protein Nup205 OS=Homo sapiens GN=NUP205 PE=1 SV=3 - [NU205_HUMAN]	10.9302	2.29	1	2	2	5	2012	227.776	6.18896
P61106	Ras-related protein Rab-14 OS=Homo sapiens GN=RAB14 PE=1 SV=4 - [RAB14_HUMAN]	10.7977	14.42	1	2	2	3	215	23.8819	6.21436
O15027	Protein transport protein Sec16A OS=Homo sapiens GN=SEC16A PE=1 SV=3 - [SC16A_HUMAN]	10.7495	2.11	1	2	2	3	2179	233.373	5.63037
Q8WWI1	LIM domain only protein 7 OS=Homo sapiens GN=LMO7 PE=1 SV=3 - [LMO7_HUMAN]	10.6447	1.84	1	2	2	3	1683	192.576	8.08936
P28070	Proteasome subunit beta type-4 OS=Homo sapiens GN=PSMB4 PE=1 SV=4 - [PSB4_HUMAN]	10.6367	14.77	1	2	2	3	264	29.1855	5.97314
Q96F07	Cytoplasmic FMR1-interacting protein 2 OS=Homo sapiens GN=CYFIP2 PE=1 SV=2 - [CYFP2_HUMAN]	10.4897	2.11	1	2	2	3	1278	148.302	7.31299
P15311	Ezrin OS=Homo sapiens GN=EZR PE=1 SV=4 - [EZRI_HUMAN]	10.4877	5.63	1	2	2	3	586	69.3697	6.26514
Q96JB5	CDK5 regulatory subunit-associated protein 3 OS=Homo sapiens GN=CDK5RAP3 PE=1 SV=2 - [CK5P3_HUMAN]	10.3988	5.53	1	2	2	3	506	56.885	4.75439
P32119	Peroxiredoxin-2 OS=Homo sapiens GN=PRDX2 PE=1 SV=5 - [PRDX2_HUMAN]	10.3756	14.14	1	2	2	3	198	21.8782	5.97314
P10155	60 kDa SS-A/Ro ribonucleoprotein OS=Homo sapiens GN=TROVE2 PE=1 SV=2 - [RO60_HUMAN]	10.2698	7.62	1	2	2	3	538	60.6312	8.03076
Q9Y277	Voltage-dependent anion-selective channel protein 3 OS=Homo sapiens GN=VDAC3 PE=1 SV=1 - [VDAC3_HUMAN]	10.1849	10.6	1	1	2	3	283	30.6393	8.66064
O75390	Citrate synthase, mitochondrial OS=Homo sapiens GN=CS PE=1 SV=2 - [CISY_HUMAN]	10.0271	6.01	1	2	2	3	466	51.6795	8.32373
Q7KZN9	Cytochrome c oxidase assembly protein COX15 homolog OS=Homo sapiens GN=COX15 PE=1 SV=1 - [COX15_HUMAN]	10.0055	8.05	1	2	2	3	410	46.0004	9.81787
P25789	Proteasome subunit alpha type-4 OS=Homo sapiens GN=PSMA4 PE=1 SV=1 - [PSA4_HUMAN]	9.92764	9.2	1	2	2	3	261	29.4652	7.72314
Q9ULH0	Kinase D-interacting substrate of 220 kDa OS=Homo sapiens GN=KIDINS220 PE=1 SV=3 - [KDIS_HUMAN]	9.90993	1.47	1	2	2	3	1771	196.419	6.62451
P52732	Kinesin-like protein KIF11 OS=Homo sapiens GN=KIF11 PE=1 SV=2 - [KIF11_HUMAN]	9.77451	2.94	1	2	2	3	1056	119.085	5.64307
P36957	Dihydrolipoyllysine-residue succinyltransferase component of 2-oxoglutarate dehydrogenase complex, mitochondrial OS=Homo sapiens GN=DLST PE=1 SV=4 - [ODO2_HUMAN]	9.58037	7.73	1	2	2	2	453	48.7245	8.95361
Q66K89	Transcription factor E4F1 OS=Homo sapiens GN=E4F1 PE=1 SV=2 - [E4F1_HUMAN]	9.14386	9.06	1	2	2	2	784	83.4439	6.34131
Q6P2E9	Enhancer of mRNA-decapping protein 4 OS=Homo sapiens GN=EDC4 PE=1 SV=1 - [EDC4_HUMAN]	8.89446	2.93	1	2	2	2	1401	151.567	5.85889
P40926	Malate dehydrogenase, mitochondrial OS=Homo sapiens GN=MDH2 PE=1 SV=3 - [MDHM_HUMAN]	8.46425	12.13	1	2	2	2	338	35.4807	8.67529
Q16881	Thioredoxin reductase 1, cytoplasmic OS=Homo sapiens GN=TXNRD1 PE=1 SV=3 - [TRXR1_HUMAN]	8.38416	9.09	1	2	2	2	649	70.8622	7.38623
Q6YHK3	CD109 antigen OS=Homo sapiens GN=CD109 PE=1 SV=2 - [CD109_HUMAN]	8.22513	2.56	1	2	2	2	1445	161.587	5.84619
Q8NE01	Metal transporter CNNM3 OS=Homo sapiens GN=CNNM3 PE=1 SV=1 - [CNNM3_HUMAN]	8.18222	8.2	1	2	2	2	707	76.0721	6.0874
Q5D862	Filaggrin-2 OS=Homo sapiens GN=FLG2 PE=1 SV=1 - [FILA2_HUMAN]	8.15069	2.55	1	2	2	2	2391	247.928	8.30908
Q9UBX3	Mitochondrial dicarboxylate carrier OS=Homo sapiens GN=SLC25A10 PE=1 SV=2 - [DIC_HUMAN]	7.84707	13.94	1	2	2	2	287	31.2623	9.53955
O43747	AP-1 complex subunit gamma-1 OS=Homo sapiens GN=AP1G1 PE=1 SV=5 - [AP1G1_HUMAN]	7.77552	5.47	1	2	2	2	822	91.2931	6.80029
Q96N67	Dedicator of cytokinesis protein 7 OS=Homo sapiens GN=DOCK7 PE=1 SV=4 - [DOCK7_HUMAN]	7.72104	1.92	1	2	2	2	2140	242.407	6.80029
Q16537	Serine/threonine-protein phosphatase 2A 56 kDa regulatory subunit epsilon isoform OS=Homo sapiens GN=PPP2R5E PE=1 SV=1 - [2A5E_HUMAN]	7.70579	6.64	1	2	2	2	467	54.6645	6.94678
O75431	Metaxin-2 OS=Homo sapiens GN=MTX2 PE=1 SV=1 - [MTX2_HUMAN]	7.64474	14.83	1	2	2	2	263	29.7441	6.29053
P25787	Proteasome subunit alpha type-2 OS=Homo sapiens GN=PSMA2 PE=1 SV=2 - [PSA2_HUMAN]	7.56126	17.09	1	2	2	2	234	25.8823	7.43018
Q13257	Mitotic spindle assembly checkpoint protein MAD2A OS=Homo sapiens GN=MAD2L1 PE=1 SV=1 - [MD2L1_HUMAN]	7.50292	18.05	1	2	2	2	205	23.4952	5.08447
Q02790	Peptidyl-prolyl cis-trans isomerase FKBP4 OS=Homo sapiens GN=FKBP4 PE=1 SV=3 - [FKBP4_HUMAN]	7.37191	7.19	1	2	2	2	459	51.7721	5.42725
P24752	Acetyl-CoA acetyltransferase, mitochondrial OS=Homo sapiens GN=ACAT1 PE=1 SV=1 - [THIL_HUMAN]	7.2459	10.3	1	2	2	2	427	45.1706	8.85107
O60244	Mediator of RNA polymerase II transcription subunit 14 OS=Homo sapiens GN=MED14 PE=1 SV=2 - [MED14_HUMAN]	6.79007	2.96	1	2	2	2	1454	160.504	8.73389
O60762	Dolichol-phosphate mannosyltransferase OS=Homo sapiens GN=DPM1 PE=1 SV=1 - [DPM1_HUMAN]	6.66483	10.38	1	2	2	2	260	29.6158	9.56885
P78527	DNA-dependent protein kinase catalytic subunit OS=Homo sapiens GN=PRKDC PE=1 SV=3 - [PRKDC_HUMAN]	6.52348	0.75	1	2	2	2	4128	468.788	7.12256
P23526	Adenosylhomocysteinase OS=Homo sapiens GN=AHCY PE=1 SV=4 - [SAHH_HUMAN]	6.50795	7.41	1	2	2	2	432	47.6852	6.34131
Q6P1J9	Parafibromin OS=Homo sapiens GN=CDC73 PE=1 SV=1 - [CDC73_HUMAN]	6.35604	6.97	1	2	2	2	531	60.5391	9.61279
Q96HS1	Serine/threonine-protein phosphatase PGAM5, mitochondrial OS=Homo sapiens GN=PGAM5 PE=1 SV=2 - [PGAM5_HUMAN]	5.91541	7.61	1	2	2	2	289	31.9846	8.67529
